# Supplementary material for: Comprehensive Analysis of lncRNAs, miRNAs and mRNAs in Mouse Hippocampus With Hepatic Encephalopathy
Source: Front Genet. 2022 May 5;13:868716. doi: 10.3389/fgene.2022.868716 (PMC9117740; doi:10.3389/fgene.2022.868716)
Supplement: Supplementary file 1 [file DataSheet1.ZIP]

Archive with 3 entries (3 files):
- Table S1 Primers designed for qRT-PCR.docx
- Table S2-S9.xlsx
- Supplementary Material.docx
