# Supplementary material for: Comprehensive Analysis of lncRNAs, miRNAs and mRNAs in Mouse Hippocampus With Hepatic Encephalopathy
Source: Front Genet. 2022 May 5;13:868716. doi: 10.3389/fgene.2022.868716 (PMC9117740; doi:10.3389/fgene.2022.868716)
Supplement: Supplementary file 1 [file DataSheet1.ZIP › Table S2-S9.xlsx]

## Sheet: Table S2
ncRNA_ID	ncRNA_NC1_fpkm	ncRNA_NC2_fpkm	ncRNA_NC3_fpkm	ncRNA_TAA1_fpkm	ncRNA_TAA2_fpkm	ncRNA_TAA3_fpkm	ncRNA_NC1_count	ncRNA_NC2_count	ncRNA_NC3_count	ncRNA_TAA1_count	ncRNA_TAA2_count	ncRNA_TAA3_count	ncRNA_Symbol	ncRNA_Description	mRNA_ID	corr	miRNA_NUM(ncRNA)	miRNA_NUM(mRNA)	miRNA_NUM(both)(49)	miRNA_ID(both)	NC1_fpkm	NC2_fpkm	NC3_fpkm	TAA1_fpkm	TAA2_fpkm	TAA3_fpkm	NC1_count	NC2_count	NC3_count	TAA1_count	TAA2_count	TAA3_count	Symbol	Description	KEGG_A_class	KEGG_B_class	Pathway	K_ID	GO Component	GO Function	GO Process
ENSMUST00000099958	1.81	2.04	1.28	3.78	3.44	2.36	26.48	33.03	16.62	64.82	52.06	40.48	Ptbp1	--	ENSMUSG00000030450	0.905446	1	1	1	miR-708-y	0.16	0.09	0.06	0.51	0.55	0.43	5	6	4	40	29	32	Oca2	oculocutaneous albinism II [Source:MGI Symbol;Acc:MGI:97454]	-	-	-	-	GO:0005765//lysosomal membrane;GO:0005789//endoplasmic reticulum membrane;GO:0010008//endosome membrane;GO:0016020//membrane;GO:0016021//integral component of membrane;GO:0033162//melanosome membrane	-	GO:0007286//spermatid development;GO:0008283//cell proliferation;GO:0030318//melanocyte differentiation;GO:0042438//melanin biosynthetic process;GO:0043473//pigmentation;GO:0048066//developmental pigmentation;GO:0055085//transmembrane transport
ENSMUST00000099958	1.81	2.04	1.28	3.78	3.44	2.36	26.48	33.03	16.62	64.82	52.06	40.48	Ptbp1	--	ENSMUSG00000047230	0.904388	1	1	1	miR-708-y	0.07	0.12	0.1	2.69	1.95	1.84	5	9	5	208	129	146	Cldn2	claudin 2 [Source:MGI Symbol;Acc:MGI:1276110]	Human Diseases;Cellular Processes;Human Diseases;Environmental Information Processing;Organismal Systems	Infectious diseases;Cellular community - eukaryotes;Infectious diseases;Signaling molecules and interaction;Immune system	ko05130//Pathogenic Escherichia coli infection;ko04530//Tight junction;ko05160//Hepatitis C;ko04514//Cell adhesion molecules (CAMs);ko04670//Leukocyte transendothelial migration	K06087;K06087;K06087;K06087;K06087	GO:0005886//plasma membrane;GO:0005911//cell-cell junction;GO:0005923//bicellular tight junction;GO:0016020//membrane;GO:0016021//integral component of membrane;GO:0030054//cell junction	GO:0005198//structural molecule activity;GO:0005515//protein binding;GO:0042802//identical protein binding	GO:0016338//calcium-independent cell-cell adhesion via plasma membrane cell-adhesion molecules
ENSMUST00000122820	0	0	0	0.1	0.16	0.15	0	0	0	6.27	8.84	9.47	Spata6	--	ENSMUSG00000019767	0.925278	1	2	1	miR-708-y	0.17	0.08	0.21	0.42	0.51	0.38	10	7	10	37	27	27	Ccdc170	coiled-coil domain containing 170 [Source:MGI Symbol;Acc:MGI:2685067]	-	-	-	-	GO:0005575//cellular_component	GO:0003674//molecular_function	GO:0008150//biological_process
ENSMUST00000122820	0	0	0	0.1	0.16	0.15	0	0	0	6.27	8.84	9.47	Spata6	--	ENSMUSG00000030450	0.938053	1	1	1	miR-708-y	0.16	0.09	0.06	0.51	0.55	0.43	5	6	4	40	29	32	Oca2	oculocutaneous albinism II [Source:MGI Symbol;Acc:MGI:97454]	-	-	-	-	GO:0005765//lysosomal membrane;GO:0005789//endoplasmic reticulum membrane;GO:0010008//endosome membrane;GO:0016020//membrane;GO:0016021//integral component of membrane;GO:0033162//melanosome membrane	-	GO:0007286//spermatid development;GO:0008283//cell proliferation;GO:0030318//melanocyte differentiation;GO:0042438//melanin biosynthetic process;GO:0043473//pigmentation;GO:0048066//developmental pigmentation;GO:0055085//transmembrane transport
ENSMUST00000122820	0	0	0	0.1	0.16	0.15	0	0	0	6.27	8.84	9.47	Spata6	--	ENSMUSG00000034739	0.936301	1	3	1	miR-708-y	0.08	0.12	0.06	4.72	4.01	4.31	4.03	6.83	5.11	427.11	350.63	408.47	Mfrp	membrane frizzled-related protein [Source:MGI Symbol;Acc:MGI:2385957]	-	-	-	-	GO:0005886//plasma membrane;GO:0016020//membrane;GO:0016021//integral component of membrane;GO:0016324//apical plasma membrane	GO:0005515//protein binding	GO:0007601//visual perception;GO:0042462//eye photoreceptor cell development;GO:0060041//retina development in camera-type eye
ENSMUST00000122820	0	0	0	0.1	0.16	0.15	0	0	0	6.27	8.84	9.47	Spata6	--	ENSMUSG00000049580	0.906357	1	2	1	miR-708-y	0.72	0.6	0.51	1.3	1.15	1.24	37	36	24	62	65	60	Tsku	tsukushi, small leucine rich proteoglycan [Source:MGI Symbol;Acc:MGI:2443855]	-	-	-	-	GO:0005576//extracellular region;GO:0005615//extracellular space;GO:0031012//extracellular matrix	GO:0005515//protein binding	GO:0010468//regulation of gene expression;GO:0021540//corpus callosum morphogenesis;GO:0021670//lateral ventricle development;GO:0021960//anterior commissure morphogenesis;GO:0030178//negative regulation of Wnt signaling pathway;GO:0043010//camera-type eye development;GO:0061073//ciliary body morphogenesis
ENSMUST00000122820	0	0	0	0.1	0.16	0.15	0	0	0	6.27	8.84	9.47	Spata6	--	ENSMUSG00000056174	0.988935	1	2	1	miR-708-y	0.44	0.37	0.5	2.21	2.81	2.43	42	40	43	250	240	275	Col8a2	collagen, type VIII, alpha 2 [Source:MGI Symbol;Acc:MGI:88464]	-	-	-	-	GO:0005576//extracellular region;GO:0005581//collagen trimer;GO:0005604//basement membrane;GO:0005615//extracellular space;GO:0031012//extracellular matrix	GO:0005201//extracellular matrix structural constituent;GO:0005515//protein binding	GO:0001525//angiogenesis;GO:0007155//cell adhesion;GO:0030198//extracellular matrix organization;GO:0048593//camera-type eye morphogenesis;GO:0050673//epithelial cell proliferation
ENSMUST00000122820	0	0	0	0.1	0.16	0.15	0	0	0	6.27	8.84	9.47	Spata6	--	ENSMUSG00000058488	0.948449	1	3	1	miR-708-y	4.18	3.79	4.28	14.85	13.73	14.48	476	478	433	1982	1617	1935	Kl	klotho [Source:MGI Symbol;Acc:MGI:1101771]	Metabolism;Organismal Systems;Organismal Systems;Organismal Systems;Metabolism	Global and overview maps;Endocrine system;Aging;Excretory system;Carbohydrate metabolism	ko01100//Metabolic pathways;ko04928//Parathyroid hormone synthesis, secretion and action;ko04211//Longevity regulating pathway - mammal;ko04961//Endocrine and other factor-regulated calcium reabsorption;ko00040//Pentose and glucuronate interconversions	K14756;K14756;K14756;K14756;K14756	GO:0005576//extracellular region;GO:0005615//extracellular space;GO:0005886//plasma membrane;GO:0016020//membrane;GO:0016021//integral component of membrane;GO:0016324//apical plasma membrane	GO:0004553//hydrolase activity, hydrolyzing O-glycosyl compounds;GO:0004566//beta-glucuronidase activity;GO:0005104//fibroblast growth factor receptor binding;GO:0005515//protein binding;GO:0008422//beta-glucosidase activity;GO:0016787//hydrolase activity;GO:0016798//hydrolase activity, acting on glycosyl bonds;GO:0017134//fibroblast growth factor binding	GO:0002526//acute inflammatory response;GO:0003085//negative regulation of systemic arterial blood pressure;GO:0005975//carbohydrate metabolic process;GO:0006112//energy reserve metabolic process;GO:0007568//aging;GO:0008152//metabolic process;GO:0008286//insulin receptor signaling pathway;GO:0008543//fibroblast growth factor receptor signaling pathway;GO:0030501//positive regulation of bone mine…
ENSMUST00000122820	0	0	0	0.1	0.16	0.15	0	0	0	6.27	8.84	9.47	Spata6	--	ENSMUSG00000066150	0.959596	1	3	1	miR-708-y	5.15	4.89	4.95	7.91	7.89	7.78	429	450	367	771	675	759	Slc31a1	solute carrier family 31, member 1 [Source:MGI Symbol;Acc:MGI:1333843]	Human Diseases;Organismal Systems	Drug resistance;Digestive system	ko01524//Platinum drug resistance;ko04978//Mineral absorption	K14686;K14686	GO:0005623//cell;GO:0005737//cytoplasm;GO:0005770//late endosome;GO:0005886//plasma membrane;GO:0016020//membrane;GO:0016021//integral component of membrane;GO:0043025//neuronal cell body;GO:0055037//recycling endosome	GO:0005375//copper ion transmembrane transporter activity;GO:0005515//protein binding;GO:0042802//identical protein binding	GO:0006811//ion transport;GO:0006825//copper ion transport;GO:0006878//cellular copper ion homeostasis;GO:0015677//copper ion import;GO:0035434//copper ion transmembrane transport;GO:0055085//transmembrane transport;GO:0072719//cellular response to cisplatin;GO:0098705//copper ion import across plasma membrane
ENSMUST00000122820	0	0	0	0.1	0.16	0.15	0	0	0	6.27	8.84	9.47	Spata6	--	ENSMUSG00000078937	0.932509	1	5	1	miR-708-y	0.01	0	0.1	0.29	0.29	0.28	0.2	0	5.98	21.76	19.13	21.43	Cpt1b	carnitine palmitoyltransferase 1b, muscle [Source:MGI Symbol;Acc:MGI:1098297]	Organismal Systems;Environmental Information Processing;Human Diseases;Organismal Systems;Organismal Systems;Organismal Systems;Metabolism;Metabolism	Environmental adaptation;Signal transduction;Endocrine and metabolic diseases;Endocrine system;Endocrine system;Endocrine system;Global and overview maps;Lipid metabolism	ko04714//Thermogenesis;ko04152//AMPK signaling pathway;ko04931//Insulin resistance;ko04922//Glucagon signaling pathway;ko03320//PPAR signaling pathway;ko04920//Adipocytokine signaling pathway;ko01212//Fatty acid metabolism;ko00071//Fatty acid degradation	K19523;K19523;K19523;K19523;K19523;K19523;K19523;K19523	GO:0005739//mitochondrion;GO:0005741//mitochondrial outer membrane;GO:0016020//membrane;GO:0016021//integral component of membrane;GO:0043231//intracellular membrane-bounded organelle	GO:0004095//carnitine O-palmitoyltransferase activity;GO:0016740//transferase activity;GO:0016746//transferase activity, transferring acyl groups	GO:0006629//lipid metabolic process;GO:0006631//fatty acid metabolic process;GO:0006635//fatty acid beta-oxidation;GO:0009437//carnitine metabolic process;GO:0015909//long-chain fatty acid transport
ENSMUST00000122956	1.17	0.8	0.65	3.2	1.71	1.64	96	72.41	47.45	307.95	145.22	158.05	Ppp1r15b	--	ENSMUSG00000035948	0.958764	2	3	1	mmu-miR-376c-5p	0.46	0.41	0.31	0.97	0.77	0.62	36	37	20	94	67	53	Acss3	acyl-CoA synthetase short-chain family member 3 [Source:MGI Symbol;Acc:MGI:2685720]	Metabolism;Metabolism	Global and overview maps;Carbohydrate metabolism	ko01100//Metabolic pathways;ko00640//Propanoate metabolism	K01908;K01908	GO:0005739//mitochondrion;GO:0005759//mitochondrial matrix	GO:0000166//nucleotide binding;GO:0003824//catalytic activity;GO:0003987//acetate-CoA ligase activity;GO:0005524//ATP binding;GO:0016874//ligase activity;GO:0047760//butyrate-CoA ligase activity;GO:0050218//propionate-CoA ligase activity	GO:0008150//biological_process
ENSMUST00000122956	1.17	0.8	0.65	3.2	1.71	1.64	96	72.41	47.45	307.95	145.22	158.05	Ppp1r15b	--	ENSMUSG00000039187	0.9786	2	3	1	mmu-miR-376c-5p	0.07	0.05	0.05	0.24	0.12	0.15	7	6	5	29	13	18	Fanci	Fanconi anemia, complementation group I [Source:MGI Symbol;Acc:MGI:2384790]	Genetic Information Processing	Replication and repair	ko03460//Fanconi anemia pathway	K10895	GO:0005634//nucleus;GO:0005654//nucleoplasm;GO:0005829//cytosol;GO:0043240//Fanconi anaemia nuclear complex	GO:0070182//DNA polymerase binding	GO:0006281//DNA repair;GO:0006974//cellular response to DNA damage stimulus;GO:0007049//cell cycle;GO:0031398//positive regulation of protein ubiquitination
ENSMUST00000123883	0	0	0	0.18	0.37	0.25	0	0	0	12.82	22.57	17.26	Npr2	--	ENSMUSG00000022032	0.965844	1	3	1	mmu-miR-743b-3p	0.19	0.09	0.16	0.33	0.45	0.39	16	8	12	31	39	38	Scara5	scavenger receptor class A, member 5 [Source:MGI Symbol;Acc:MGI:1918395]	-	-	-	-	GO:0005623//cell;GO:0005886//plasma membrane;GO:0005887//integral component of plasma membrane;GO:0009986//cell surface;GO:0016020//membrane;GO:0016021//integral component of membrane;GO:0030666//endocytic vesicle membrane	GO:0005044//scavenger receptor activity;GO:0005515//protein binding;GO:0070287//ferritin receptor activity	GO:0006811//ion transport;GO:0006879//cellular iron ion homeostasis;GO:0006897//endocytosis;GO:0034605//cellular response to heat;GO:0034755//iron ion transmembrane transport;GO:0055072//iron ion homeostasis;GO:0070207//protein homotrimerization
ENSMUST00000123883	0	0	0	0.18	0.37	0.25	0	0	0	12.82	22.57	17.26	Npr2	--	ENSMUSG00000023348	0.984694	1	1	1	mmu-miR-743b-3p	1.29	1.44	1.28	1.77	2.45	1.96	62	77	55	100	122	111	Trip6	thyroid hormone receptor interactor 6 [Source:MGI Symbol;Acc:MGI:1343458]	Organismal Systems	Immune system	ko04621//NOD-like receptor signaling pathway	K12792	GO:0001725//stress fiber;GO:0005634//nucleus;GO:0005737//cytoplasm;GO:0005829//cytosol;GO:0005856//cytoskeleton;GO:0005886//plasma membrane;GO:0005925//focal adhesion;GO:0030054//cell junction	GO:0005149//interleukin-1 receptor binding;GO:0005515//protein binding;GO:0019900//kinase binding;GO:0046872//metal ion binding	GO:0007155//cell adhesion;GO:0007165//signal transduction;GO:0030335//positive regulation of cell migration;GO:0043009//chordate embryonic development;GO:1901224//positive regulation of NIK/NF-kappaB signaling
ENSMUST00000123883	0	0	0	0.18	0.37	0.25	0	0	0	12.82	22.57	17.26	Npr2	--	ENSMUSG00000035183	0.965826	1	1	1	mmu-miR-743b-3p	0.02	0.02	0.05	0.73	1.05	1.06	1	1	2	37	47	54	Slc24a5	solute carrier family 24, member 5 [Source:MGI Symbol;Acc:MGI:2677271]	-	-	-	-	GO:0005623//cell;GO:0005794//Golgi apparatus;GO:0005802//trans-Golgi network;GO:0016020//membrane;GO:0016021//integral component of membrane;GO:0042470//melanosome	GO:0005262//calcium channel activity;GO:0008273//calcium, potassium:sodium antiporter activity;GO:0015293//symporter activity;GO:0015297//antiporter activity	GO:0006811//ion transport;GO:0006813//potassium ion transport;GO:0006814//sodium ion transport;GO:0006816//calcium ion transport;GO:0006874//cellular calcium ion homeostasis;GO:0030318//melanocyte differentiation;GO:0034220//ion transmembrane transport;GO:0035725//sodium ion transmembrane transport;GO:0048022//negative regulation of melanin biosynthetic process;GO:0050896//response to stimulus;GO…
ENSMUST00000123883	0	0	0	0.18	0.37	0.25	0	0	0	12.82	22.57	17.26	Npr2	--	ENSMUSG00000037143	0.958222	1	3	1	mmu-miR-743b-3p	0.86	0.85	0.87	1.39	2.11	1.32	54	49	30	94	74	83	Cfap61	cilia and flagella associated protein 61 [Source:MGI Symbol;Acc:MGI:1926024]	-	-	-	-	GO:0016020//membrane;GO:0016021//integral component of membrane	-	-
ENSMUST00000123883	0	0	0	0.18	0.37	0.25	0	0	0	12.82	22.57	17.26	Npr2	--	ENSMUSG00000044229	0.970283	1	3	1	mmu-miR-743b-3p	0.79	0.74	0.9	1.02	1.47	1.22	79.13	84.1	78.75	117.28	127.29	131.69	Nxpe4	neurexophilin and PC-esterase domain family, member 4 [Source:MGI Symbol;Acc:MGI:1924792]	-	-	-	-	GO:0005576//extracellular region	GO:0003674//molecular_function	GO:0008150//biological_process
ENSMUST00000123883	0	0	0	0.18	0.37	0.25	0	0	0	12.82	22.57	17.26	Npr2	--	ENSMUSG00000044976	0.931534	1	2	1	mmu-miR-743b-3p	0	0.01	0	0.27	0.28	0.27	0	1	0	37	33	37	Wdr72	WD repeat domain 72 [Source:MGI Symbol;Acc:MGI:3583957]	-	-	-	-	GO:0005737//cytoplasm;GO:0005768//endosome;GO:0031410//cytoplasmic vesicle	GO:0003674//molecular_function;GO:0005515//protein binding	GO:0022617//extracellular matrix disassembly;GO:0031214//biomineral tissue development;GO:0070166//enamel mineralization;GO:0072659//protein localization to plasma membrane
ENSMUST00000123883	0	0	0	0.18	0.37	0.25	0	0	0	12.82	22.57	17.26	Npr2	--	ENSMUSG00000061048	0.987977	1	1	1	mmu-miR-743b-3p	0.04	0.05	0	0.27	0.47	0.28	4	5	0	31	47	32	Cdh3	cadherin 3 [Source:MGI Symbol;Acc:MGI:88356]	Environmental Information Processing	Signaling molecules and interaction	ko04514//Cell adhesion molecules (CAMs)	K06796	GO:0005737//cytoplasm;GO:0005886//plasma membrane;GO:0005912//adherens junction;GO:0009986//cell surface;GO:0016020//membrane;GO:0016021//integral component of membrane;GO:0016342//catenin complex;GO:0030054//cell junction	GO:0005509//calcium ion binding;GO:0008092//cytoskeletal protein binding;GO:0045296//cadherin binding;GO:0046872//metal ion binding	GO:0000902//cell morphogenesis;GO:0001895//retina homeostasis;GO:0007043//cell-cell junction assembly;GO:0007155//cell adhesion;GO:0007156//homophilic cell adhesion via plasma membrane adhesion molecules;GO:0007275//multicellular organism development;GO:0010628//positive regulation of gene expression;GO:0010838//positive regulation of keratinocyte proliferation;GO:0016339//calcium-dependent cell-…
ENSMUST00000123897	0.23	0.05	0.1	0.29	0.38	0.26	18.86	4.9	7.65	28.56	33.11	25.83	Lrp4	--	ENSMUSG00000022032	0.923905	1	3	1	mmu-miR-743b-3p	0.19	0.09	0.16	0.33	0.45	0.39	16	8	12	31	39	38	Scara5	scavenger receptor class A, member 5 [Source:MGI Symbol;Acc:MGI:1918395]	-	-	-	-	GO:0005623//cell;GO:0005886//plasma membrane;GO:0005887//integral component of plasma membrane;GO:0009986//cell surface;GO:0016020//membrane;GO:0016021//integral component of membrane;GO:0030666//endocytic vesicle membrane	GO:0005044//scavenger receptor activity;GO:0005515//protein binding;GO:0070287//ferritin receptor activity	GO:0006811//ion transport;GO:0006879//cellular iron ion homeostasis;GO:0006897//endocytosis;GO:0034605//cellular response to heat;GO:0034755//iron ion transmembrane transport;GO:0055072//iron ion homeostasis;GO:0070207//protein homotrimerization
ENSMUST00000123897	0.23	0.05	0.1	0.29	0.38	0.26	18.86	4.9	7.65	28.56	33.11	25.83	Lrp4	--	ENSMUSG00000027315	0.908209	1	1	1	mmu-miR-743b-3p	0.61	0.43	0.47	0.89	1.3	0.67	31	24	21	53	68	40	Spint1	serine protease inhibitor, Kunitz type 1 [Source:MGI Symbol;Acc:MGI:1338033]	Human Diseases;Human Diseases	Cancers;Cancers	ko05202//Transcriptional misregulation in cancers;ko05215//Prostate cancer	K15619;K15619	GO:0005576//extracellular region;GO:0005886//plasma membrane	GO:0004867//serine-type endopeptidase inhibitor activity;GO:0005515//protein binding;GO:0030414//peptidase inhibitor activity	GO:0001843//neural tube closure;GO:0001892//embryonic placenta development;GO:0010466//negative regulation of peptidase activity;GO:0010951//negative regulation of endopeptidase activity;GO:0030198//extracellular matrix organization;GO:0045687//positive regulation of glial cell differentiation;GO:0046718//viral entry into host cell;GO:0060670//branching involved in labyrinthine layer morphogenesi…
ENSMUST00000123897	0.23	0.05	0.1	0.29	0.38	0.26	18.86	4.9	7.65	28.56	33.11	25.83	Lrp4	--	ENSMUSG00000032122	0.943009	1	2	1	mmu-miR-743b-3p	0.92	0.52	0.57	1.46	1.52	1.41	95	72	63	172	144	157	Slc37a2	solute carrier family 37 (glycerol-3-phosphate transporter), member 2 [Source:MGI Symbol;Acc:MGI:1929693]	-	-	-	-	GO:0005783//endoplasmic reticulum;GO:0005789//endoplasmic reticulum membrane;GO:0016020//membrane;GO:0016021//integral component of membrane;GO:0030176//integral component of endoplasmic reticulum membrane	GO:0015169//glycerol-3-phosphate transmembrane transporter activity;GO:0015297//antiporter activity;GO:0022857//transmembrane transporter activity;GO:0061513//glucose 6-phosphate:inorganic phosphate antiporter activity	GO:0006072//glycerol-3-phosphate metabolic process;GO:0006127//glycerophosphate shuttle;GO:0008643//carbohydrate transport;GO:0015760//glucose-6-phosphate transport;GO:0015794//glycerol-3-phosphate transport;GO:0035435//phosphate ion transmembrane transport;GO:0055085//transmembrane transport
ENSMUST00000123897	0.23	0.05	0.1	0.29	0.38	0.26	18.86	4.9	7.65	28.56	33.11	25.83	Lrp4	--	ENSMUSG00000042258	0.913372	1	1	1	mmu-miR-743b-3p	0.04	0	0	0.2	0.22	0.11	2	0	0	12	6	7	Isl1	ISL1 transcription factor, LIM/homeodomain [Source:MGI Symbol;Acc:MGI:101791]	Cellular Processes	Cellular community - eukaryotes	ko04550//Signaling pathways regulating pluripotency of stem cells	K09370	GO:0005634//nucleus;GO:0005654//nucleoplasm	GO:0000978//RNA polymerase II core promoter proximal region sequence-specific DNA binding;GO:0000981//RNA polymerase II transcription factor activity, sequence-specific DNA binding;GO:0000987//core promoter proximal region sequence-specific DNA binding;GO:0001102//RNA polymerase II activating transcription factor binding;GO:0001228//transcriptional activator activity, RNA polymerase II transcript…	GO:0000122//negative regulation of transcription from RNA polymerase II promoter;GO:0001755//neural crest cell migration;GO:0003007//heart morphogenesis;GO:0003139//secondary heart field specification;GO:0003148//outflow tract septum morphogenesis;GO:0003151//outflow tract morphogenesis;GO:0003203//endocardial cushion morphogenesis;GO:0003215//cardiac right ventricle morphogenesis;GO:0003266//reg…
ENSMUST00000123897	0.23	0.05	0.1	0.29	0.38	0.26	18.86	4.9	7.65	28.56	33.11	25.83	Lrp4	--	ENSMUSG00000115388	0.952321	1	1	1	mmu-miR-743b-3p	0.28	0.1	0.18	0.36	0.37	0.36	78	29	45	115	105	116	Eppk1	epiplakin 1 [Source:MGI Symbol;Acc:MGI:2386306]	-	-	-	-	GO:0005737//cytoplasm;GO:0005856//cytoskeleton;GO:0005882//intermediate filament;GO:0016020//membrane;GO:0030054//cell junction;GO:0045095//keratin filament	GO:0005198//structural molecule activity;GO:1990254//keratin filament binding	GO:0042060//wound healing;GO:0045104//intermediate filament cytoskeleton organization;GO:0045110//intermediate filament bundle assembly
ENSMUST00000124806	1.71	2.37	2.47	3.57	3.63	4.1	82.1	126.43	105.56	201.21	180.49	231.22	Tmem87a	--	ENSMUSG00000003476	0.944026	1	2	1	mmu-miR-376c-5p	0.37	0.28	0.47	0.96	1.07	1.1	20	15	22	59	53	69	Crhr2	corticotropin releasing hormone receptor 2 [Source:MGI Symbol;Acc:MGI:894312]	Environmental Information Processing;Human Diseases	Signaling molecules and interaction;Endocrine and metabolic diseases	ko04080//Neuroactive ligand-receptor interaction;ko04934//Cushing syndrome	K04579;K04579	GO:0005791//rough endoplasmic reticulum;GO:0005794//Golgi apparatus;GO:0005886//plasma membrane;GO:0016020//membrane;GO:0016021//integral component of membrane;GO:0030424//axon;GO:0030425//dendrite;GO:0043025//neuronal cell body;GO:0043196//varicosity;GO:0043204//perikaryon;GO:0043679//axon terminus;GO:0070852//cell body fiber	GO:0004888//transmembrane signaling receptor activity;GO:0004930//G-protein coupled receptor activity;GO:0005179//hormone activity;GO:0005515//protein binding;GO:0015056//corticotrophin-releasing factor receptor activity;GO:0017046//peptide hormone binding;GO:0043404//corticotropin-releasing hormone receptor activity	GO:0007015//actin filament organization;GO:0007165//signal transduction;GO:0007166//cell surface receptor signaling pathway;GO:0007186//G-protein coupled receptor signaling pathway;GO:0007205//protein kinase C-activating G-protein coupled receptor signaling pathway;GO:0009755//hormone-mediated signaling pathway;GO:0010460//positive regulation of heart rate;GO:0010628//positive regulation of gene …
ENSMUST00000124806	1.71	2.37	2.47	3.57	3.63	4.1	82.1	126.43	105.56	201.21	180.49	231.22	Tmem87a	--	ENSMUSG00000029759	0.917164	1	1	1	mmu-miR-376c-5p	0.61	0.94	0.7	1.75	1.23	1.84	25	43	26	84	52	73	Pon3	paraoxonase 3 [Source:MGI Symbol;Acc:MGI:106686]	-	-	-	-	GO:0005576//extracellular region;GO:0005615//extracellular space;GO:0043231//intracellular membrane-bounded organelle	GO:0004063//aryldialkylphosphatase activity;GO:0004064//arylesterase activity;GO:0016787//hydrolase activity;GO:0018733//3,4-dihydrocoumarin hydrolase activity;GO:0042803//protein homodimerization activity;GO:0046872//metal ion binding	GO:0009636//response to toxic substance;GO:0010124//phenylacetate catabolic process;GO:0016311//dephosphorylation;GO:0019439//aromatic compound catabolic process;GO:0032929//negative regulation of superoxide anion generation;GO:0046226//coumarin catabolic process;GO:0046395//carboxylic acid catabolic process
ENSMUST00000124806	1.71	2.37	2.47	3.57	3.63	4.1	82.1	126.43	105.56	201.21	180.49	231.22	Tmem87a	--	ENSMUSG00000034739	0.93056	1	3	1	mmu-miR-376c-5p	0.08	0.12	0.06	4.72	4.01	4.31	4.03	6.83	5.11	427.11	350.63	408.47	Mfrp	membrane frizzled-related protein [Source:MGI Symbol;Acc:MGI:2385957]	-	-	-	-	GO:0005886//plasma membrane;GO:0016020//membrane;GO:0016021//integral component of membrane;GO:0016324//apical plasma membrane	GO:0005515//protein binding	GO:0007601//visual perception;GO:0042462//eye photoreceptor cell development;GO:0060041//retina development in camera-type eye
ENSMUST00000124806	1.71	2.37	2.47	3.57	3.63	4.1	82.1	126.43	105.56	201.21	180.49	231.22	Tmem87a	--	ENSMUSG00000044976	0.9386	1	2	1	mmu-miR-376c-5p	0	0.01	0	0.27	0.28	0.27	0	1	0	37	33	37	Wdr72	WD repeat domain 72 [Source:MGI Symbol;Acc:MGI:3583957]	-	-	-	-	GO:0005737//cytoplasm;GO:0005768//endosome;GO:0031410//cytoplasmic vesicle	GO:0003674//molecular_function;GO:0005515//protein binding	GO:0022617//extracellular matrix disassembly;GO:0031214//biomineral tissue development;GO:0070166//enamel mineralization;GO:0072659//protein localization to plasma membrane
ENSMUST00000124806	1.71	2.37	2.47	3.57	3.63	4.1	82.1	126.43	105.56	201.21	180.49	231.22	Tmem87a	--	ENSMUSG00000058488	0.935567	1	3	1	mmu-miR-376c-5p	4.18	3.79	4.28	14.85	13.73	14.48	476	478	433	1982	1617	1935	Kl	klotho [Source:MGI Symbol;Acc:MGI:1101771]	Metabolism;Organismal Systems;Organismal Systems;Organismal Systems;Metabolism	Global and overview maps;Endocrine system;Aging;Excretory system;Carbohydrate metabolism	ko01100//Metabolic pathways;ko04928//Parathyroid hormone synthesis, secretion and action;ko04211//Longevity regulating pathway - mammal;ko04961//Endocrine and other factor-regulated calcium reabsorption;ko00040//Pentose and glucuronate interconversions	K14756;K14756;K14756;K14756;K14756	GO:0005576//extracellular region;GO:0005615//extracellular space;GO:0005886//plasma membrane;GO:0016020//membrane;GO:0016021//integral component of membrane;GO:0016324//apical plasma membrane	GO:0004553//hydrolase activity, hydrolyzing O-glycosyl compounds;GO:0004566//beta-glucuronidase activity;GO:0005104//fibroblast growth factor receptor binding;GO:0005515//protein binding;GO:0008422//beta-glucosidase activity;GO:0016787//hydrolase activity;GO:0016798//hydrolase activity, acting on glycosyl bonds;GO:0017134//fibroblast growth factor binding	GO:0002526//acute inflammatory response;GO:0003085//negative regulation of systemic arterial blood pressure;GO:0005975//carbohydrate metabolic process;GO:0006112//energy reserve metabolic process;GO:0007568//aging;GO:0008152//metabolic process;GO:0008286//insulin receptor signaling pathway;GO:0008543//fibroblast growth factor receptor signaling pathway;GO:0030501//positive regulation of bone mine…
ENSMUST00000138469	0.96	1.29	1.44	2.72	2.23	1.13	60.58	90.28	81.26	202.36	146.21	84.39	Tgfbr3	--	ENSMUSG00000026971	0.936617	1	4	1	miR-708-y	0	0	0.01	0.07	0.04	0.02	0	0	1	7	4	3	Itgb6	integrin beta 6 [Source:MGI Symbol;Acc:MGI:96615]	Environmental Information Processing;Human Diseases;Cellular Processes;Human Diseases;Cellular Processes;Human Diseases;Environmental Information Processing;Human Diseases	Signal transduction;Infectious diseases;Cell motility;Cardiovascular diseases;Cellular community - eukaryotes;Cardiovascular diseases;Signaling molecules and interaction;Cardiovascular diseases	ko04151//PI3K-Akt signaling pathway;ko05165//Human papillomavirus infection;ko04810//Regulation of actin cytoskeleton;ko05414//Dilated cardiomyopathy (DCM);ko04510//Focal adhesion;ko05410//Hypertrophic cardiomyopathy (HCM);ko04512//ECM-receptor interaction;ko05412//Arrhythmogenic right ventricular cardiomyopathy (ARVC)	K06589;K06589;K06589;K06589;K06589;K06589;K06589;K06589	GO:0005654//nucleoplasm;GO:0005813//centrosome;GO:0005925//focal adhesion;GO:0008305//integrin complex;GO:0009897//external side of plasma membrane;GO:0016020//membrane;GO:0016021//integral component of membrane;GO:0030054//cell junction;GO:0034685//integrin alphav-beta6 complex;GO:0043235//receptor complex	GO:0005178//integrin binding;GO:0038023//signaling receptor activity	GO:0006954//inflammatory response;GO:0007155//cell adhesion;GO:0007160//cell-matrix adhesion;GO:0007229//integrin-mediated signaling pathway;GO:0016477//cell migration;GO:0033627//cell adhesion mediated by integrin;GO:0038044//transforming growth factor-beta secretion;GO:1901388//regulation of transforming growth factor beta activation
ENSMUST00000143667	0	0	0	0.12	0.12	0.08	0	0	0	6.91	6.1	4.64	Bahcc1	--	ENSMUSG00000003476	0.929862	1	2	1	mmu-miR-376c-5p	0.37	0.28	0.47	0.96	1.07	1.1	20	15	22	59	53	69	Crhr2	corticotropin releasing hormone receptor 2 [Source:MGI Symbol;Acc:MGI:894312]	Environmental Information Processing;Human Diseases	Signaling molecules and interaction;Endocrine and metabolic diseases	ko04080//Neuroactive ligand-receptor interaction;ko04934//Cushing syndrome	K04579;K04579	GO:0005791//rough endoplasmic reticulum;GO:0005794//Golgi apparatus;GO:0005886//plasma membrane;GO:0016020//membrane;GO:0016021//integral component of membrane;GO:0030424//axon;GO:0030425//dendrite;GO:0043025//neuronal cell body;GO:0043196//varicosity;GO:0043204//perikaryon;GO:0043679//axon terminus;GO:0070852//cell body fiber	GO:0004888//transmembrane signaling receptor activity;GO:0004930//G-protein coupled receptor activity;GO:0005179//hormone activity;GO:0005515//protein binding;GO:0015056//corticotrophin-releasing factor receptor activity;GO:0017046//peptide hormone binding;GO:0043404//corticotropin-releasing hormone receptor activity	GO:0007015//actin filament organization;GO:0007165//signal transduction;GO:0007166//cell surface receptor signaling pathway;GO:0007186//G-protein coupled receptor signaling pathway;GO:0007205//protein kinase C-activating G-protein coupled receptor signaling pathway;GO:0009755//hormone-mediated signaling pathway;GO:0010460//positive regulation of heart rate;GO:0010628//positive regulation of gene …
ENSMUST00000143667	0	0	0	0.12	0.12	0.08	0	0	0	6.91	6.1	4.64	Bahcc1	--	ENSMUSG00000034739	0.967692	1	3	1	mmu-miR-376c-5p	0.08	0.12	0.06	4.72	4.01	4.31	4.03	6.83	5.11	427.11	350.63	408.47	Mfrp	membrane frizzled-related protein [Source:MGI Symbol;Acc:MGI:2385957]	-	-	-	-	GO:0005886//plasma membrane;GO:0016020//membrane;GO:0016021//integral component of membrane;GO:0016324//apical plasma membrane	GO:0005515//protein binding	GO:0007601//visual perception;GO:0042462//eye photoreceptor cell development;GO:0060041//retina development in camera-type eye
ENSMUST00000143667	0	0	0	0.12	0.12	0.08	0	0	0	6.91	6.1	4.64	Bahcc1	--	ENSMUSG00000035948	0.935268	1	3	1	mmu-miR-376c-5p	0.46	0.41	0.31	0.97	0.77	0.62	36	37	20	94	67	53	Acss3	acyl-CoA synthetase short-chain family member 3 [Source:MGI Symbol;Acc:MGI:2685720]	Metabolism;Metabolism	Global and overview maps;Carbohydrate metabolism	ko01100//Metabolic pathways;ko00640//Propanoate metabolism	K01908;K01908	GO:0005739//mitochondrion;GO:0005759//mitochondrial matrix	GO:0000166//nucleotide binding;GO:0003824//catalytic activity;GO:0003987//acetate-CoA ligase activity;GO:0005524//ATP binding;GO:0016874//ligase activity;GO:0047760//butyrate-CoA ligase activity;GO:0050218//propionate-CoA ligase activity	GO:0008150//biological_process
ENSMUST00000143667	0	0	0	0.12	0.12	0.08	0	0	0	6.91	6.1	4.64	Bahcc1	--	ENSMUSG00000041380	0.923274	1	3	1	mmu-miR-376c-5p	8.19	7.6	7.18	13.76	10.9	10.5	742	793	673	1565	1186	1195	Htr2c	5-hydroxytryptamine (serotonin) receptor 2C [Source:MGI Symbol;Acc:MGI:96281]	Environmental Information Processing;Environmental Information Processing;Organismal Systems;Organismal Systems;Cellular Processes	Signaling molecules and interaction;Signal transduction;Nervous system;Sensory system;Cellular community - eukaryotes	ko04080//Neuroactive ligand-receptor interaction;ko04020//Calcium signaling pathway;ko04726//Serotonergic synapse;ko04750//Inflammatory mediator regulation of TRP channels;ko04540//Gap junction	K04157;K04157;K04157;K04157;K04157	GO:0005623//cell;GO:0005886//plasma membrane;GO:0005887//integral component of plasma membrane;GO:0009897//external side of plasma membrane;GO:0009986//cell surface;GO:0016020//membrane;GO:0016021//integral component of membrane;GO:0030425//dendrite;GO:0045202//synapse	GO:0001587//Gq/11-coupled serotonin receptor activity;GO:0004930//G-protein coupled receptor activity;GO:0004993//G-protein coupled serotonin receptor activity;GO:0008144//drug binding;GO:0030594//neurotransmitter receptor activity;GO:0042802//identical protein binding;GO:0051378//serotonin binding;GO:0071886//1-(4-iodo-2,5-dimethoxyphenyl)propan-2-amine binding	GO:0001662//behavioral fear response;GO:0006874//cellular calcium ion homeostasis;GO:0007165//signal transduction;GO:0007186//G-protein coupled receptor signaling pathway;GO:0007187//G-protein coupled receptor signaling pathway, coupled to cyclic nucleotide second messenger;GO:0007200//phospholipase C-activating G-protein coupled receptor signaling pathway;GO:0007208//phospholipase C-activating s…
ENSMUST00000143667	0	0	0	0.12	0.12	0.08	0	0	0	6.91	6.1	4.64	Bahcc1	--	ENSMUSG00000044976	0.972544	1	2	1	mmu-miR-376c-5p	0	0.01	0	0.27	0.28	0.27	0	1	0	37	33	37	Wdr72	WD repeat domain 72 [Source:MGI Symbol;Acc:MGI:3583957]	-	-	-	-	GO:0005737//cytoplasm;GO:0005768//endosome;GO:0031410//cytoplasmic vesicle	GO:0003674//molecular_function;GO:0005515//protein binding	GO:0022617//extracellular matrix disassembly;GO:0031214//biomineral tissue development;GO:0070166//enamel mineralization;GO:0072659//protein localization to plasma membrane
ENSMUST00000143667	0	0	0	0.12	0.12	0.08	0	0	0	6.91	6.1	4.64	Bahcc1	--	ENSMUSG00000058488	0.96476	1	3	1	mmu-miR-376c-5p	4.18	3.79	4.28	14.85	13.73	14.48	476	478	433	1982	1617	1935	Kl	klotho [Source:MGI Symbol;Acc:MGI:1101771]	Metabolism;Organismal Systems;Organismal Systems;Organismal Systems;Metabolism	Global and overview maps;Endocrine system;Aging;Excretory system;Carbohydrate metabolism	ko01100//Metabolic pathways;ko04928//Parathyroid hormone synthesis, secretion and action;ko04211//Longevity regulating pathway - mammal;ko04961//Endocrine and other factor-regulated calcium reabsorption;ko00040//Pentose and glucuronate interconversions	K14756;K14756;K14756;K14756;K14756	GO:0005576//extracellular region;GO:0005615//extracellular space;GO:0005886//plasma membrane;GO:0016020//membrane;GO:0016021//integral component of membrane;GO:0016324//apical plasma membrane	GO:0004553//hydrolase activity, hydrolyzing O-glycosyl compounds;GO:0004566//beta-glucuronidase activity;GO:0005104//fibroblast growth factor receptor binding;GO:0005515//protein binding;GO:0008422//beta-glucosidase activity;GO:0016787//hydrolase activity;GO:0016798//hydrolase activity, acting on glycosyl bonds;GO:0017134//fibroblast growth factor binding	GO:0002526//acute inflammatory response;GO:0003085//negative regulation of systemic arterial blood pressure;GO:0005975//carbohydrate metabolic process;GO:0006112//energy reserve metabolic process;GO:0007568//aging;GO:0008152//metabolic process;GO:0008286//insulin receptor signaling pathway;GO:0008543//fibroblast growth factor receptor signaling pathway;GO:0030501//positive regulation of bone mine…
ENSMUST00000143667	0	0	0	0.12	0.12	0.08	0	0	0	6.91	6.1	4.64	Bahcc1	--	ENSMUSG00000070780	0.937056	1	2	1	mmu-miR-376c-5p	0.37	0.76	0.3	1.59	2.3	1.59	17	23	12	128	120	113	Rbm47	RNA binding motif protein 47 [Source:MGI Symbol;Acc:MGI:2384294]	-	-	-	-	GO:0005634//nucleus	GO:0003676//nucleic acid binding;GO:0003723//RNA binding;GO:0003729//mRNA binding;GO:0005515//protein binding	GO:0002244//hematopoietic progenitor cell differentiation;GO:0016554//cytidine to uridine editing
ENSMUST00000146641	0.25	0.4	0.37	0.47	1.27	0.82	5.39	9.48	7.08	11.8	28.3	20.9	Slc38a10	--	ENSMUSG00000023348	0.964146	1	1	1	mmu-miR-743b-3p	1.29	1.44	1.28	1.77	2.45	1.96	62	77	55	100	122	111	Trip6	thyroid hormone receptor interactor 6 [Source:MGI Symbol;Acc:MGI:1343458]	Organismal Systems	Immune system	ko04621//NOD-like receptor signaling pathway	K12792	GO:0001725//stress fiber;GO:0005634//nucleus;GO:0005737//cytoplasm;GO:0005829//cytosol;GO:0005856//cytoskeleton;GO:0005886//plasma membrane;GO:0005925//focal adhesion;GO:0030054//cell junction	GO:0005149//interleukin-1 receptor binding;GO:0005515//protein binding;GO:0019900//kinase binding;GO:0046872//metal ion binding	GO:0007155//cell adhesion;GO:0007165//signal transduction;GO:0030335//positive regulation of cell migration;GO:0043009//chordate embryonic development;GO:1901224//positive regulation of NIK/NF-kappaB signaling
ENSMUST00000146641	0.25	0.4	0.37	0.47	1.27	0.82	5.39	9.48	7.08	11.8	28.3	20.9	Slc38a10	--	ENSMUSG00000037143	0.929973	1	3	1	mmu-miR-743b-3p	0.86	0.85	0.87	1.39	2.11	1.32	54	49	30	94	74	83	Cfap61	cilia and flagella associated protein 61 [Source:MGI Symbol;Acc:MGI:1926024]	-	-	-	-	GO:0016020//membrane;GO:0016021//integral component of membrane	-	-
ENSMUST00000146641	0.25	0.4	0.37	0.47	1.27	0.82	5.39	9.48	7.08	11.8	28.3	20.9	Slc38a10	--	ENSMUSG00000044229	0.957796	1	3	1	mmu-miR-743b-3p	0.79	0.74	0.9	1.02	1.47	1.22	79.13	84.1	78.75	117.28	127.29	131.69	Nxpe4	neurexophilin and PC-esterase domain family, member 4 [Source:MGI Symbol;Acc:MGI:1924792]	-	-	-	-	GO:0005576//extracellular region	GO:0003674//molecular_function	GO:0008150//biological_process
ENSMUST00000146641	0.25	0.4	0.37	0.47	1.27	0.82	5.39	9.48	7.08	11.8	28.3	20.9	Slc38a10	--	ENSMUSG00000061048	0.90925	1	1	1	mmu-miR-743b-3p	0.04	0.05	0	0.27	0.47	0.28	4	5	0	31	47	32	Cdh3	cadherin 3 [Source:MGI Symbol;Acc:MGI:88356]	Environmental Information Processing	Signaling molecules and interaction	ko04514//Cell adhesion molecules (CAMs)	K06796	GO:0005737//cytoplasm;GO:0005886//plasma membrane;GO:0005912//adherens junction;GO:0009986//cell surface;GO:0016020//membrane;GO:0016021//integral component of membrane;GO:0016342//catenin complex;GO:0030054//cell junction	GO:0005509//calcium ion binding;GO:0008092//cytoskeletal protein binding;GO:0045296//cadherin binding;GO:0046872//metal ion binding	GO:0000902//cell morphogenesis;GO:0001895//retina homeostasis;GO:0007043//cell-cell junction assembly;GO:0007155//cell adhesion;GO:0007156//homophilic cell adhesion via plasma membrane adhesion molecules;GO:0007275//multicellular organism development;GO:0010628//positive regulation of gene expression;GO:0010838//positive regulation of keratinocyte proliferation;GO:0016339//calcium-dependent cell-…
ENSMUST00000151191	0.45	0	0.23	0	0	0	17.27	0	7.85	0	0	0	Adprhl2	--	ENSMUSG00000045903	0.930612	1	6	1	mmu-miR-34b-5p	4.76	2.29	2.42	1.45	1.24	1.6	345	200	157	112	97	137	Npas4	neuronal PAS domain protein 4 [Source:MGI Symbol;Acc:MGI:2664186]	-	-	-	-	GO:0005634//nucleus;GO:0005667//transcription factor complex;GO:0098794//postsynapse	GO:0000978//RNA polymerase II core promoter proximal region sequence-specific DNA binding;GO:0000981//RNA polymerase II transcription factor activity, sequence-specific DNA binding;GO:0001012//RNA polymerase II regulatory region DNA binding;GO:0001228//transcriptional activator activity, RNA polymerase II transcription regulatory region sequence-specific binding;GO:0003677//DNA binding;GO:0005515…	GO:0006357//regulation of transcription from RNA polymerase II promoter;GO:0007399//nervous system development;GO:0007612//learning;GO:0007614//short-term memory;GO:0007616//long-term memory;GO:0030154//cell differentiation;GO:0032228//regulation of synaptic transmission, GABAergic;GO:0035176//social behavior;GO:0045893//positive regulation of transcription, DNA-templated;GO:0045944//positive reg…
ENSMUST00000154240	0.86	1.22	0.61	0.17	0.35	0.15	17.15	27.06	10.77	3.9	7.22	3.52	Shank3	--	ENSMUSG00000005583	0.951652	3	5	1	mmu-miR-1264-5p	96.6	115.82	77.73	60.46	50.13	59.55	5214.63	7847.67	3883.03	4584.55	3255.62	3941.85	Mef2c	myocyte enhancer factor 2C [Source:MGI Symbol;Acc:MGI:99458]	Human Diseases;Environmental Information Processing;Environmental Information Processing;Human Diseases;Organismal Systems;Environmental Information Processing;Organismal Systems	Cancers;Signal transduction;Signal transduction;Cardiovascular diseases;Endocrine system;Signal transduction;Endocrine system	ko05202//Transcriptional misregulation in cancers;ko04010//MAPK signaling pathway;ko04022//cGMP - PKG signaling pathway;ko05418//Fluid shear stress and atherosclerosis;ko04921//Oxytocin signaling pathway;ko04371//Apelin signaling pathway;ko04928//Parathyroid hormone synthesis, secretion and action	K04454;K04454;K04454;K04454;K04454;K04454;K04454	GO:0000790//nuclear chromatin;GO:0005634//nucleus;GO:0005654//nucleoplasm;GO:0005737//cytoplasm;GO:0005829//cytosol;GO:0016528//sarcoplasm;GO:0016607//nuclear speck;GO:0030017//sarcomere;GO:0032991//macromolecular complex;GO:0043231//intracellular membrane-bounded organelle;GO:0098794//postsynapse	GO:0000976//transcription regulatory region sequence-specific DNA binding;GO:0000977//RNA polymerase II regulatory region sequence-specific DNA binding;GO:0000978//RNA polymerase II core promoter proximal region sequence-specific DNA binding;GO:0000981//RNA polymerase II transcription factor activity, sequence-specific DNA binding;GO:0000987//core promoter proximal region sequence-specific DNA bi…	GO:0000122//negative regulation of transcription from RNA polymerase II promoter;GO:0000165//MAPK cascade;GO:0001568//blood vessel development;GO:0001649//osteoblast differentiation;GO:0001764//neuron migration;GO:0001782//B cell homeostasis;GO:0001947//heart looping;GO:0001958//endochondral ossification;GO:0001974//blood vessel remodeling;GO:0002062//chondrocyte differentiation;GO:0002467//germi…
ENSMUST00000154240	0.86	1.22	0.61	0.17	0.35	0.15	17.15	27.06	10.77	3.9	7.22	3.52	Shank3	--	ENSMUSG00000020173	0.963956	3	5	1	mmu-miR-1264-5p	12.88	15.04	9.6	7.87	7.23	7.71	1337.41	1649.78	938.79	984.15	828.58	902.76	Cobl	cordon-bleu WH2 repeat [Source:MGI Symbol;Acc:MGI:105056]	-	-	-	-	GO:0001726//ruffle;GO:0005737//cytoplasm;GO:0005856//cytoskeleton;GO:0005884//actin filament;GO:0005886//plasma membrane;GO:0005938//cell cortex;GO:0016020//membrane;GO:0030424//axon;GO:0030425//dendrite;GO:0042995//cell projection;GO:0043025//neuronal cell body;GO:0044294//dendritic growth cone;GO:0044295//axonal growth cone;GO:0048471//perinuclear region of cytoplasm;GO:1990357//terminal web	GO:0003779//actin binding;GO:0003785//actin monomer binding;GO:0005515//protein binding	GO:0000578//embryonic axis specification;GO:0001757//somite specification;GO:0001843//neural tube closure;GO:0001889//liver development;GO:0030041//actin filament polymerization;GO:0030903//notochord development;GO:0033504//floor plate development;GO:0048565//digestive tract development;GO:0048669//collateral sprouting in absence of injury;GO:0051639//actin filament network formation;GO:0051764//…
ENSMUST00000154240	0.86	1.22	0.61	0.17	0.35	0.15	17.15	27.06	10.77	3.9	7.22	3.52	Shank3	--	ENSMUSG00000034295	0.954313	3	1	1	mmu-miR-1264-5p	7.07	8.69	7.25	4.87	4.86	4.96	801	1081	679	643	535	657	Fhod3	formin homology 2 domain containing 3 [Source:MGI Symbol;Acc:MGI:1925847]	-	-	-	-	GO:0005737//cytoplasm;GO:0005856//cytoskeleton;GO:0005865//striated muscle thin filament;GO:0030018//Z disc	GO:0003674//molecular_function;GO:0003779//actin binding	GO:0007015//actin filament organization;GO:0030837//negative regulation of actin filament polymerization;GO:0045214//sarcomere organization;GO:0055003//cardiac myofibril assembly
ENSMUST00000162488	0	0	0	0.17	0.18	0.24	0	0	0	9.88	9.14	13.97	Dennd3	--	ENSMUSG00000003476	0.976326	2	2	1	mmu-miR-376c-5p	0.37	0.28	0.47	0.96	1.07	1.1	20	15	22	59	53	69	Crhr2	corticotropin releasing hormone receptor 2 [Source:MGI Symbol;Acc:MGI:894312]	Environmental Information Processing;Human Diseases	Signaling molecules and interaction;Endocrine and metabolic diseases	ko04080//Neuroactive ligand-receptor interaction;ko04934//Cushing syndrome	K04579;K04579	GO:0005791//rough endoplasmic reticulum;GO:0005794//Golgi apparatus;GO:0005886//plasma membrane;GO:0016020//membrane;GO:0016021//integral component of membrane;GO:0030424//axon;GO:0030425//dendrite;GO:0043025//neuronal cell body;GO:0043196//varicosity;GO:0043204//perikaryon;GO:0043679//axon terminus;GO:0070852//cell body fiber	GO:0004888//transmembrane signaling receptor activity;GO:0004930//G-protein coupled receptor activity;GO:0005179//hormone activity;GO:0005515//protein binding;GO:0015056//corticotrophin-releasing factor receptor activity;GO:0017046//peptide hormone binding;GO:0043404//corticotropin-releasing hormone receptor activity	GO:0007015//actin filament organization;GO:0007165//signal transduction;GO:0007166//cell surface receptor signaling pathway;GO:0007186//G-protein coupled receptor signaling pathway;GO:0007205//protein kinase C-activating G-protein coupled receptor signaling pathway;GO:0009755//hormone-mediated signaling pathway;GO:0010460//positive regulation of heart rate;GO:0010628//positive regulation of gene …
ENSMUST00000162488	0	0	0	0.17	0.18	0.24	0	0	0	9.88	9.14	13.97	Dennd3	--	ENSMUSG00000029759	0.916579	2	1	1	mmu-miR-376c-5p	0.61	0.94	0.7	1.75	1.23	1.84	25	43	26	84	52	73	Pon3	paraoxonase 3 [Source:MGI Symbol;Acc:MGI:106686]	-	-	-	-	GO:0005576//extracellular region;GO:0005615//extracellular space;GO:0043231//intracellular membrane-bounded organelle	GO:0004063//aryldialkylphosphatase activity;GO:0004064//arylesterase activity;GO:0016787//hydrolase activity;GO:0018733//3,4-dihydrocoumarin hydrolase activity;GO:0042803//protein homodimerization activity;GO:0046872//metal ion binding	GO:0009636//response to toxic substance;GO:0010124//phenylacetate catabolic process;GO:0016311//dephosphorylation;GO:0019439//aromatic compound catabolic process;GO:0032929//negative regulation of superoxide anion generation;GO:0046226//coumarin catabolic process;GO:0046395//carboxylic acid catabolic process
ENSMUST00000162488	0	0	0	0.17	0.18	0.24	0	0	0	9.88	9.14	13.97	Dennd3	--	ENSMUSG00000044976	0.973538	2	2	1	mmu-miR-376c-5p	0	0.01	0	0.27	0.28	0.27	0	1	0	37	33	37	Wdr72	WD repeat domain 72 [Source:MGI Symbol;Acc:MGI:3583957]	-	-	-	-	GO:0005737//cytoplasm;GO:0005768//endosome;GO:0031410//cytoplasmic vesicle	GO:0003674//molecular_function;GO:0005515//protein binding	GO:0022617//extracellular matrix disassembly;GO:0031214//biomineral tissue development;GO:0070166//enamel mineralization;GO:0072659//protein localization to plasma membrane
ENSMUST00000162488	0	0	0	0.17	0.18	0.24	0	0	0	9.88	9.14	13.97	Dennd3	--	ENSMUSG00000058488	0.974606	2	3	1	mmu-miR-376c-5p	4.18	3.79	4.28	14.85	13.73	14.48	476	478	433	1982	1617	1935	Kl	klotho [Source:MGI Symbol;Acc:MGI:1101771]	Metabolism;Organismal Systems;Organismal Systems;Organismal Systems;Metabolism	Global and overview maps;Endocrine system;Aging;Excretory system;Carbohydrate metabolism	ko01100//Metabolic pathways;ko04928//Parathyroid hormone synthesis, secretion and action;ko04211//Longevity regulating pathway - mammal;ko04961//Endocrine and other factor-regulated calcium reabsorption;ko00040//Pentose and glucuronate interconversions	K14756;K14756;K14756;K14756;K14756	GO:0005576//extracellular region;GO:0005615//extracellular space;GO:0005886//plasma membrane;GO:0016020//membrane;GO:0016021//integral component of membrane;GO:0016324//apical plasma membrane	GO:0004553//hydrolase activity, hydrolyzing O-glycosyl compounds;GO:0004566//beta-glucuronidase activity;GO:0005104//fibroblast growth factor receptor binding;GO:0005515//protein binding;GO:0008422//beta-glucosidase activity;GO:0016787//hydrolase activity;GO:0016798//hydrolase activity, acting on glycosyl bonds;GO:0017134//fibroblast growth factor binding	GO:0002526//acute inflammatory response;GO:0003085//negative regulation of systemic arterial blood pressure;GO:0005975//carbohydrate metabolic process;GO:0006112//energy reserve metabolic process;GO:0007568//aging;GO:0008152//metabolic process;GO:0008286//insulin receptor signaling pathway;GO:0008543//fibroblast growth factor receptor signaling pathway;GO:0030501//positive regulation of bone mine…
ENSMUST00000168690	0	0	0.21	1.65	0.42	1.44	0	0	1.83	19.01	4.24	16.61	Brix1	--	ENSMUSG00000021553	0.918357	1	4	1	mmu-miR-743b-3p	0	0	0.02	0.36	0.15	0.18	0	0	2	26	14.17	12	Slc28a3	solute carrier family 28 (sodium-coupled nucleoside transporter), member 3 [Source:MGI Symbol;Acc:MGI:2137361]	-	-	-	-	GO:0005887//integral component of plasma membrane;GO:0016020//membrane;GO:0016021//integral component of membrane	GO:0005337//nucleoside transmembrane transporter activity;GO:0005415//nucleoside:sodium symporter activity;GO:0015389//pyrimidine- and adenine-specific:sodium symporter activity;GO:0015390//purine-specific nucleoside:sodium symporter activity	GO:0001895//retina homeostasis;GO:0015855//pyrimidine nucleobase transport;GO:0015860//purine nucleoside transmembrane transport;GO:0015864//pyrimidine nucleoside transport;GO:0035725//sodium ion transmembrane transport;GO:0072531//pyrimidine-containing compound transmembrane transport;GO:1901642//nucleoside transmembrane transport;GO:1904823//purine nucleobase transmembrane transport
ENSMUST00000168690	0	0	0.21	1.65	0.42	1.44	0	0	1.83	19.01	4.24	16.61	Brix1	--	ENSMUSG00000027171	0.970144	1	2	1	mmu-miR-743b-3p	0.11	0.16	0.23	0.52	0.33	0.49	7	11	13	39	22	32	Prrg4	proline rich Gla (G-carboxyglutamic acid) 4 (transmembrane) [Source:MGI Symbol;Acc:MGI:2442211]	-	-	-	-	GO:0005576//extracellular region;GO:0016020//membrane;GO:0016021//integral component of membrane;GO:0033116//endoplasmic reticulum-Golgi intermediate compartment membrane	GO:0003674//molecular_function;GO:0005509//calcium ion binding	GO:0008150//biological_process
ENSMUST00000168690	0	0	0.21	1.65	0.42	1.44	0	0	1.83	19.01	4.24	16.61	Brix1	--	ENSMUSG00000036395	0.996799	1	2	1	mmu-miR-743b-3p	0.22	0.21	0.24	0.48	0.26	0.45	9	17	13	39	18	37	Glb1l2	galactosidase, beta 1-like 2 [Source:MGI Symbol;Acc:MGI:2388283]	-	-	-	-	-	GO:0004553//hydrolase activity, hydrolyzing O-glycosyl compounds;GO:0004565//beta-galactosidase activity;GO:0016787//hydrolase activity;GO:0016798//hydrolase activity, acting on glycosyl bonds	GO:0005975//carbohydrate metabolic process;GO:0008152//metabolic process
ENSMUST00000168690	0	0	0.21	1.65	0.42	1.44	0	0	1.83	19.01	4.24	16.61	Brix1	--	ENSMUSG00000067860	0.902235	1	2	1	mmu-miR-743b-3p	0.64	0.56	0.72	1.5	1.08	2.15	34	44	47	83	77	101	Zic3	zinc finger protein of the cerebellum 3 [Source:MGI Symbol;Acc:MGI:106676]	Cellular Processes	Cellular community - eukaryotes	ko04550//Signaling pathways regulating pluripotency of stem cells	K18487	GO:0005634//nucleus;GO:0005654//nucleoplasm;GO:0005737//cytoplasm	GO:0000977//RNA polymerase II regulatory region sequence-specific DNA binding;GO:0000978//RNA polymerase II core promoter proximal region sequence-specific DNA binding;GO:0000981//RNA polymerase II transcription factor activity, sequence-specific DNA binding;GO:0001228//transcriptional activator activity, RNA polymerase II transcription regulatory region sequence-specific binding;GO:0003676//nucl…	GO:0001947//heart looping;GO:0006357//regulation of transcription from RNA polymerase II promoter;GO:0007275//multicellular organism development;GO:0007368//determination of left/right symmetry;GO:0007389//pattern specification process;GO:0007399//nervous system development;GO:0007417//central nervous system development;GO:0009952//anterior/posterior pattern specification;GO:0030154//cell differe…
ENSMUST00000177220	0	0.01	0.01	0.11	0.09	0.04	0	1	1	16.56	12	6.44	Six3os1	--	ENSMUSG00000004655	0.937071	1	2	1	mmu-miR-743b-3p	0.17	0.11	0.17	4.73	3.67	3.35	10	7	9	324	222	230	Aqp1	aquaporin 1 [Source:MGI Symbol;Acc:MGI:103201]	Organismal Systems;Organismal Systems;Organismal Systems	Digestive system;Endocrine system;Excretory system	ko04976//Bile secretion;ko04924//Renin secretion;ko04964//Proximal tubule bicarbonate reclamation	K09864;K09864;K09864	GO:0005623//cell;GO:0005634//nucleus;GO:0005737//cytoplasm;GO:0005886//plasma membrane;GO:0005887//integral component of plasma membrane;GO:0005901//caveola;GO:0005903//brush border;GO:0009925//basal plasma membrane;GO:0016020//membrane;GO:0016021//integral component of membrane;GO:0016323//basolateral plasma membrane;GO:0016324//apical plasma membrane;GO:0020003//symbiont-containing vacuole;GO:0…	GO:0005223//intracellular cGMP activated cation channel activity;GO:0005267//potassium channel activity;GO:0005372//water transmembrane transporter activity;GO:0008519//ammonium transmembrane transporter activity;GO:0015079//potassium ion transmembrane transporter activity;GO:0015168//glycerol transmembrane transporter activity;GO:0015250//water channel activity;GO:0015267//channel activity;GO:00…	GO:0003094//glomerular filtration;GO:0003097//renal water transport;GO:0006813//potassium ion transport;GO:0006833//water transport;GO:0006884//cell volume homeostasis;GO:0006972//hyperosmotic response;GO:0009725//response to hormone;GO:0009992//cellular water homeostasis;GO:0010592//positive regulation of lamellipodium assembly;GO:0010634//positive regulation of epithelial cell migration;GO:0015…
ENSMUST00000177220	0	0.01	0.01	0.11	0.09	0.04	0	1	1	16.56	12	6.44	Six3os1	--	ENSMUSG00000021553	0.90358	1	4	1	mmu-miR-743b-3p	0	0	0.02	0.36	0.15	0.18	0	0	2	26	14.17	12	Slc28a3	solute carrier family 28 (sodium-coupled nucleoside transporter), member 3 [Source:MGI Symbol;Acc:MGI:2137361]	-	-	-	-	GO:0005887//integral component of plasma membrane;GO:0016020//membrane;GO:0016021//integral component of membrane	GO:0005337//nucleoside transmembrane transporter activity;GO:0005415//nucleoside:sodium symporter activity;GO:0015389//pyrimidine- and adenine-specific:sodium symporter activity;GO:0015390//purine-specific nucleoside:sodium symporter activity	GO:0001895//retina homeostasis;GO:0015855//pyrimidine nucleobase transport;GO:0015860//purine nucleoside transmembrane transport;GO:0015864//pyrimidine nucleoside transport;GO:0035725//sodium ion transmembrane transport;GO:0072531//pyrimidine-containing compound transmembrane transport;GO:1901642//nucleoside transmembrane transport;GO:1904823//purine nucleobase transmembrane transport
ENSMUST00000177220	0	0.01	0.01	0.11	0.09	0.04	0	1	1	16.56	12	6.44	Six3os1	--	ENSMUSG00000022053	0.926604	1	4	1	mmu-miR-743b-3p	0.05	0.01	0.05	0.26	0.24	0.2	4	1	3	26	22	20	Ebf2	early B cell factor 2 [Source:MGI Symbol;Acc:MGI:894332]	-	-	-	-	GO:0005634//nucleus	GO:0000978//RNA polymerase II core promoter proximal region sequence-specific DNA binding;GO:0001228//transcriptional activator activity, RNA polymerase II transcription regulatory region sequence-specific binding;GO:0003677//DNA binding;GO:0003682//chromatin binding;GO:0003700//transcription factor activity, sequence-specific DNA binding;GO:0005515//protein binding;GO:0046872//metal ion binding;…	GO:0001709//cell fate determination;GO:0006355//regulation of transcription, DNA-templated;GO:0007275//multicellular organism development;GO:0035563//positive regulation of chromatin binding;GO:0045893//positive regulation of transcription, DNA-templated;GO:0045944//positive regulation of transcription from RNA polymerase II promoter;GO:0050873//brown fat cell differentiation;GO:0060612//adipose …
ENSMUST00000177220	0	0.01	0.01	0.11	0.09	0.04	0	1	1	16.56	12	6.44	Six3os1	--	ENSMUSG00000042258	0.947713	1	1	1	mmu-miR-743b-3p	0.04	0	0	0.2	0.22	0.11	2	0	0	12	6	7	Isl1	ISL1 transcription factor, LIM/homeodomain [Source:MGI Symbol;Acc:MGI:101791]	Cellular Processes	Cellular community - eukaryotes	ko04550//Signaling pathways regulating pluripotency of stem cells	K09370	GO:0005634//nucleus;GO:0005654//nucleoplasm	GO:0000978//RNA polymerase II core promoter proximal region sequence-specific DNA binding;GO:0000981//RNA polymerase II transcription factor activity, sequence-specific DNA binding;GO:0000987//core promoter proximal region sequence-specific DNA binding;GO:0001102//RNA polymerase II activating transcription factor binding;GO:0001228//transcriptional activator activity, RNA polymerase II transcript…	GO:0000122//negative regulation of transcription from RNA polymerase II promoter;GO:0001755//neural crest cell migration;GO:0003007//heart morphogenesis;GO:0003139//secondary heart field specification;GO:0003148//outflow tract septum morphogenesis;GO:0003151//outflow tract morphogenesis;GO:0003203//endocardial cushion morphogenesis;GO:0003215//cardiac right ventricle morphogenesis;GO:0003266//reg…
ENSMUST00000177220	0	0.01	0.01	0.11	0.09	0.04	0	1	1	16.56	12	6.44	Six3os1	--	ENSMUSG00000055761	0.934303	1	2	1	mmu-miR-743b-3p	1.25	1.55	2.05	2.93	2.8	2.26	116.04	165.14	168.73	330.68	274.58	255.83	Nkain3	Na+/K+ transporting ATPase interacting 3 [Source:MGI Symbol;Acc:MGI:2444830]	-	-	-	-	GO:0005886//plasma membrane;GO:0016020//membrane;GO:0016021//integral component of membrane	-	GO:0002028//regulation of sodium ion transport
ENSMUST00000177220	0	0.01	0.01	0.11	0.09	0.04	0	1	1	16.56	12	6.44	Six3os1	--	ENSMUSG00000079502	0.936596	1	2	1	mmu-miR-743b-3p	0.06	0.05	0.11	0.6	0.81	0.28	1	1	2	15	19	13	Cfap77	cilia and flagella associated protein 77 [Source:MGI Symbol;Acc:MGI:2685669]	-	-	-	-	GO:0005575//cellular_component	GO:0003674//molecular_function	GO:0008150//biological_process
ENSMUST00000178038	0.06	0.13	0.04	0	0	0	4	9	2	0	0	0	1700065D16Rik	--	ENSMUSG00000034295	0.955132	4	1	1	mmu-miR-1264-5p	7.07	8.69	7.25	4.87	4.86	4.96	801	1081	679	643	535	657	Fhod3	formin homology 2 domain containing 3 [Source:MGI Symbol;Acc:MGI:1925847]	-	-	-	-	GO:0005737//cytoplasm;GO:0005856//cytoskeleton;GO:0005865//striated muscle thin filament;GO:0030018//Z disc	GO:0003674//molecular_function;GO:0003779//actin binding	GO:0007015//actin filament organization;GO:0030837//negative regulation of actin filament polymerization;GO:0045214//sarcomere organization;GO:0055003//cardiac myofibril assembly
ENSMUST00000179077	1.56	0	0.54	0	0	0	30.86	0	9.38	0	0	0	Gm47283	--	ENSMUSG00000045903	0.957743	1	6	1	mmu-miR-34b-5p	4.76	2.29	2.42	1.45	1.24	1.6	345	200	157	112	97	137	Npas4	neuronal PAS domain protein 4 [Source:MGI Symbol;Acc:MGI:2664186]	-	-	-	-	GO:0005634//nucleus;GO:0005667//transcription factor complex;GO:0098794//postsynapse	GO:0000978//RNA polymerase II core promoter proximal region sequence-specific DNA binding;GO:0000981//RNA polymerase II transcription factor activity, sequence-specific DNA binding;GO:0001012//RNA polymerase II regulatory region DNA binding;GO:0001228//transcriptional activator activity, RNA polymerase II transcription regulatory region sequence-specific binding;GO:0003677//DNA binding;GO:0005515…	GO:0006357//regulation of transcription from RNA polymerase II promoter;GO:0007399//nervous system development;GO:0007612//learning;GO:0007614//short-term memory;GO:0007616//long-term memory;GO:0030154//cell differentiation;GO:0032228//regulation of synaptic transmission, GABAergic;GO:0035176//social behavior;GO:0045893//positive regulation of transcription, DNA-templated;GO:0045944//positive reg…
ENSMUST00000181126	1.14	1.06	1.26	0.57	0.58	0.47	86	88	84	50	45	41	Gm26673	--	ENSMUSG00000020387	0.942351	5	4	1	mmu-miR-34b-5p	10.25	12.9	13.37	7.24	6.9	5.68	1398.14	1955.19	1600.77	1148.66	965.14	907.82	Jade2	jade family PHD finger 2 [Source:MGI Symbol;Acc:MGI:1924151]	-	-	-	-	GO:0000123//histone acetyltransferase complex;GO:0005654//nucleoplasm	GO:0005515//protein binding;GO:0016740//transferase activity;GO:0046872//metal ion binding;GO:0061630//ubiquitin protein ligase activity	GO:0000209//protein polyubiquitination;GO:0016567//protein ubiquitination;GO:0043966//histone H3 acetylation;GO:0043981//histone H4-K5 acetylation;GO:0043982//histone H4-K8 acetylation;GO:0043983//histone H4-K12 acetylation;GO:0050767//regulation of neurogenesis;GO:0050769//positive regulation of neurogenesis;GO:0051865//protein autoubiquitination;GO:0060395//SMAD protein signal transduction;GO:1…
ENSMUST00000181126	1.14	1.06	1.26	0.57	0.58	0.47	86	88	84	50	45	41	Gm26673	--	ENSMUSG00000075224	0.913349	5	9	1	mmu-miR-34b-5p	1.18	1.8	1.84	0.69	0.7	0.51	97.3	156.9	131.96	69.14	62.22	51.05	Lrrc55	leucine rich repeat containing 55 [Source:MGI Symbol;Acc:MGI:2685197]	-	-	-	-	GO:0005886//plasma membrane;GO:0008076//voltage-gated potassium channel complex;GO:0016020//membrane;GO:0016021//integral component of membrane	GO:0005249//voltage-gated potassium channel activity;GO:0005515//protein binding;GO:0044325//ion channel binding	GO:0006811//ion transport;GO:0071805//potassium ion transmembrane transport;GO:1903818//positive regulation of voltage-gated potassium channel activity
ENSMUST00000181126	1.14	1.06	1.26	0.57	0.58	0.47	86	88	84	50	45	41	Gm26673	--	ENSMUSG00000091405	0.949614	5	2	1	mmu-miR-1264-5p	1.9	1.62	1.81	1.09	1.34	0.94	68.9	65.17	58.41	46.32	50.33	39.79	H4c14	H4 clustered histone 14 [Source:MGI Symbol;Acc:MGI:2140113]	Human Diseases;Human Diseases;Human Diseases	Immune diseases;Cancers;Substance dependence	ko05322//Systemic lupus erythematosus;ko05203//Viral carcinogenesis;ko05034//Alcoholism	K11254;K11254;K11254	GO:0000228//nuclear chromosome;GO:0000786//nucleosome;GO:0000788//nuclear nucleosome;GO:0005634//nucleus;GO:0005654//nucleoplasm;GO:0005694//chromosome;GO:0032991//macromolecular complex	GO:0003677//DNA binding;GO:0005515//protein binding;GO:0019904//protein domain specific binding;GO:0046982//protein heterodimerization activity	GO:0006334//nucleosome assembly;GO:0006335//DNA replication-dependent nucleosome assembly;GO:0006336//DNA replication-independent nucleosome assembly;GO:0006352//DNA-templated transcription, initiation;GO:0045653//negative regulation of megakaryocyte differentiation
ENSMUST00000204673	0	0	0	0.56	0.31	0	0	0	0	35.85	17.62	0	Dcun1d2	--	ENSMUSG00000026971	0.962013	1	4	1	miR-708-y	0	0	0.01	0.07	0.04	0.02	0	0	1	7	4	3	Itgb6	integrin beta 6 [Source:MGI Symbol;Acc:MGI:96615]	Environmental Information Processing;Human Diseases;Cellular Processes;Human Diseases;Cellular Processes;Human Diseases;Environmental Information Processing;Human Diseases	Signal transduction;Infectious diseases;Cell motility;Cardiovascular diseases;Cellular community - eukaryotes;Cardiovascular diseases;Signaling molecules and interaction;Cardiovascular diseases	ko04151//PI3K-Akt signaling pathway;ko05165//Human papillomavirus infection;ko04810//Regulation of actin cytoskeleton;ko05414//Dilated cardiomyopathy (DCM);ko04510//Focal adhesion;ko05410//Hypertrophic cardiomyopathy (HCM);ko04512//ECM-receptor interaction;ko05412//Arrhythmogenic right ventricular cardiomyopathy (ARVC)	K06589;K06589;K06589;K06589;K06589;K06589;K06589;K06589	GO:0005654//nucleoplasm;GO:0005813//centrosome;GO:0005925//focal adhesion;GO:0008305//integrin complex;GO:0009897//external side of plasma membrane;GO:0016020//membrane;GO:0016021//integral component of membrane;GO:0030054//cell junction;GO:0034685//integrin alphav-beta6 complex;GO:0043235//receptor complex	GO:0005178//integrin binding;GO:0038023//signaling receptor activity	GO:0006954//inflammatory response;GO:0007155//cell adhesion;GO:0007160//cell-matrix adhesion;GO:0007229//integrin-mediated signaling pathway;GO:0016477//cell migration;GO:0033627//cell adhesion mediated by integrin;GO:0038044//transforming growth factor-beta secretion;GO:1901388//regulation of transforming growth factor beta activation
ENSMUST00000204673	0	0	0	0.56	0.31	0	0	0	0	35.85	17.62	0	Dcun1d2	--	ENSMUSG00000073062	0.905287	1	1	1	miR-708-y	0.31	0.11	0.41	0.91	0.46	0.27	38.27	14.89	45.5	134.09	59.09	39.41	Zxdb	zinc finger, X-linked, duplicated B [Source:MGI Symbol;Acc:MGI:3694898]	-	-	-	-	GO:0005634//nucleus	GO:0003676//nucleic acid binding;GO:0003700//transcription factor activity, sequence-specific DNA binding;GO:0046872//metal ion binding;GO:0070742//C2H2 zinc finger domain binding	GO:0008150//biological_process;GO:0045893//positive regulation of transcription, DNA-templated
ENSMUST00000212899	0.55	0.78	0.57	1.04	0.79	1.06	61.56	95.85	56.42	134.83	91.11	137.68	Gm42047	--	ENSMUSG00000029759	0.982024	2	1	1	mmu-miR-376c-5p	0.61	0.94	0.7	1.75	1.23	1.84	25	43	26	84	52	73	Pon3	paraoxonase 3 [Source:MGI Symbol;Acc:MGI:106686]	-	-	-	-	GO:0005576//extracellular region;GO:0005615//extracellular space;GO:0043231//intracellular membrane-bounded organelle	GO:0004063//aryldialkylphosphatase activity;GO:0004064//arylesterase activity;GO:0016787//hydrolase activity;GO:0018733//3,4-dihydrocoumarin hydrolase activity;GO:0042803//protein homodimerization activity;GO:0046872//metal ion binding	GO:0009636//response to toxic substance;GO:0010124//phenylacetate catabolic process;GO:0016311//dephosphorylation;GO:0019439//aromatic compound catabolic process;GO:0032929//negative regulation of superoxide anion generation;GO:0046226//coumarin catabolic process;GO:0046395//carboxylic acid catabolic process
ENSMUST00000212899	0.55	0.78	0.57	1.04	0.79	1.06	61.56	95.85	56.42	134.83	91.11	137.68	Gm42047	--	ENSMUSG00000057719	0.962349	2	2	1	miR-708-y	0.01	0.06	0.02	0.32	0.17	0.32	1	7	2	25	9	21	Sh3rf2	SH3 domain containing ring finger 2 [Source:MGI Symbol;Acc:MGI:2444628]	-	-	-	-	GO:0005634//nucleus;GO:0005654//nucleoplasm	GO:0004864//protein phosphatase inhibitor activity;GO:0005515//protein binding;GO:0008157//protein phosphatase 1 binding;GO:0016740//transferase activity;GO:0019902//phosphatase binding;GO:0046872//metal ion binding;GO:0061630//ubiquitin protein ligase activity	GO:0010923//negative regulation of phosphatase activity;GO:0016567//protein ubiquitination;GO:0030335//positive regulation of cell migration;GO:0031397//negative regulation of protein ubiquitination;GO:0032436//positive regulation of proteasomal ubiquitin-dependent protein catabolic process;GO:0032515//negative regulation of phosphoprotein phosphatase activity;GO:0043066//negative regulation of a…
ENSMUST00000221669	0	0	0.01	0.17	0.09	0.14	0	0	0.36	6	2.91	5	5033406O09Rik	--	ENSMUSG00000004655	0.963969	1	2	1	mmu-miR-743b-3p	0.17	0.11	0.17	4.73	3.67	3.35	10	7	9	324	222	230	Aqp1	aquaporin 1 [Source:MGI Symbol;Acc:MGI:103201]	Organismal Systems;Organismal Systems;Organismal Systems	Digestive system;Endocrine system;Excretory system	ko04976//Bile secretion;ko04924//Renin secretion;ko04964//Proximal tubule bicarbonate reclamation	K09864;K09864;K09864	GO:0005623//cell;GO:0005634//nucleus;GO:0005737//cytoplasm;GO:0005886//plasma membrane;GO:0005887//integral component of plasma membrane;GO:0005901//caveola;GO:0005903//brush border;GO:0009925//basal plasma membrane;GO:0016020//membrane;GO:0016021//integral component of membrane;GO:0016323//basolateral plasma membrane;GO:0016324//apical plasma membrane;GO:0020003//symbiont-containing vacuole;GO:0…	GO:0005223//intracellular cGMP activated cation channel activity;GO:0005267//potassium channel activity;GO:0005372//water transmembrane transporter activity;GO:0008519//ammonium transmembrane transporter activity;GO:0015079//potassium ion transmembrane transporter activity;GO:0015168//glycerol transmembrane transporter activity;GO:0015250//water channel activity;GO:0015267//channel activity;GO:00…	GO:0003094//glomerular filtration;GO:0003097//renal water transport;GO:0006813//potassium ion transport;GO:0006833//water transport;GO:0006884//cell volume homeostasis;GO:0006972//hyperosmotic response;GO:0009725//response to hormone;GO:0009992//cellular water homeostasis;GO:0010592//positive regulation of lamellipodium assembly;GO:0010634//positive regulation of epithelial cell migration;GO:0015…
ENSMUST00000221669	0	0	0.01	0.17	0.09	0.14	0	0	0.36	6	2.91	5	5033406O09Rik	--	ENSMUSG00000021553	0.958926	1	4	1	mmu-miR-743b-3p	0	0	0.02	0.36	0.15	0.18	0	0	2	26	14.17	12	Slc28a3	solute carrier family 28 (sodium-coupled nucleoside transporter), member 3 [Source:MGI Symbol;Acc:MGI:2137361]	-	-	-	-	GO:0005887//integral component of plasma membrane;GO:0016020//membrane;GO:0016021//integral component of membrane	GO:0005337//nucleoside transmembrane transporter activity;GO:0005415//nucleoside:sodium symporter activity;GO:0015389//pyrimidine- and adenine-specific:sodium symporter activity;GO:0015390//purine-specific nucleoside:sodium symporter activity	GO:0001895//retina homeostasis;GO:0015855//pyrimidine nucleobase transport;GO:0015860//purine nucleoside transmembrane transport;GO:0015864//pyrimidine nucleoside transport;GO:0035725//sodium ion transmembrane transport;GO:0072531//pyrimidine-containing compound transmembrane transport;GO:1901642//nucleoside transmembrane transport;GO:1904823//purine nucleobase transmembrane transport
ENSMUST00000221669	0	0	0.01	0.17	0.09	0.14	0	0	0.36	6	2.91	5	5033406O09Rik	--	ENSMUSG00000022053	0.931549	1	4	1	mmu-miR-743b-3p	0.05	0.01	0.05	0.26	0.24	0.2	4	1	3	26	22	20	Ebf2	early B cell factor 2 [Source:MGI Symbol;Acc:MGI:894332]	-	-	-	-	GO:0005634//nucleus	GO:0000978//RNA polymerase II core promoter proximal region sequence-specific DNA binding;GO:0001228//transcriptional activator activity, RNA polymerase II transcription regulatory region sequence-specific binding;GO:0003677//DNA binding;GO:0003682//chromatin binding;GO:0003700//transcription factor activity, sequence-specific DNA binding;GO:0005515//protein binding;GO:0046872//metal ion binding;…	GO:0001709//cell fate determination;GO:0006355//regulation of transcription, DNA-templated;GO:0007275//multicellular organism development;GO:0035563//positive regulation of chromatin binding;GO:0045893//positive regulation of transcription, DNA-templated;GO:0045944//positive regulation of transcription from RNA polymerase II promoter;GO:0050873//brown fat cell differentiation;GO:0060612//adipose …
ENSMUST00000221669	0	0	0.01	0.17	0.09	0.14	0	0	0.36	6	2.91	5	5033406O09Rik	--	ENSMUSG00000027171	0.978545	1	2	1	mmu-miR-743b-3p	0.11	0.16	0.23	0.52	0.33	0.49	7	11	13	39	22	32	Prrg4	proline rich Gla (G-carboxyglutamic acid) 4 (transmembrane) [Source:MGI Symbol;Acc:MGI:2442211]	-	-	-	-	GO:0005576//extracellular region;GO:0016020//membrane;GO:0016021//integral component of membrane;GO:0033116//endoplasmic reticulum-Golgi intermediate compartment membrane	GO:0003674//molecular_function;GO:0005509//calcium ion binding	GO:0008150//biological_process
ENSMUST00000221669	0	0	0.01	0.17	0.09	0.14	0	0	0.36	6	2.91	5	5033406O09Rik	--	ENSMUSG00000036395	0.939847	1	2	1	mmu-miR-743b-3p	0.22	0.21	0.24	0.48	0.26	0.45	9	17	13	39	18	37	Glb1l2	galactosidase, beta 1-like 2 [Source:MGI Symbol;Acc:MGI:2388283]	-	-	-	-	-	GO:0004553//hydrolase activity, hydrolyzing O-glycosyl compounds;GO:0004565//beta-galactosidase activity;GO:0016787//hydrolase activity;GO:0016798//hydrolase activity, acting on glycosyl bonds	GO:0005975//carbohydrate metabolic process;GO:0008152//metabolic process
ENSMUST00000221669	0	0	0.01	0.17	0.09	0.14	0	0	0.36	6	2.91	5	5033406O09Rik	--	ENSMUSG00000044976	0.9312	1	2	1	mmu-miR-743b-3p	0	0.01	0	0.27	0.28	0.27	0	1	0	37	33	37	Wdr72	WD repeat domain 72 [Source:MGI Symbol;Acc:MGI:3583957]	-	-	-	-	GO:0005737//cytoplasm;GO:0005768//endosome;GO:0031410//cytoplasmic vesicle	GO:0003674//molecular_function;GO:0005515//protein binding	GO:0022617//extracellular matrix disassembly;GO:0031214//biomineral tissue development;GO:0070166//enamel mineralization;GO:0072659//protein localization to plasma membrane
ENSMUST00000231350	12.96	7.84	9.89	2.88	7.7	4.84	394.62	264.37	267.2	102.69	242.32	172.91	Pacsin1	--	ENSMUSG00000091405	0.91287	4	2	1	mmu-miR-1264-5p	1.9	1.62	1.81	1.09	1.34	0.94	68.9	65.17	58.41	46.32	50.33	39.79	H4c14	H4 clustered histone 14 [Source:MGI Symbol;Acc:MGI:2140113]	Human Diseases;Human Diseases;Human Diseases	Immune diseases;Cancers;Substance dependence	ko05322//Systemic lupus erythematosus;ko05203//Viral carcinogenesis;ko05034//Alcoholism	K11254;K11254;K11254	GO:0000228//nuclear chromosome;GO:0000786//nucleosome;GO:0000788//nuclear nucleosome;GO:0005634//nucleus;GO:0005654//nucleoplasm;GO:0005694//chromosome;GO:0032991//macromolecular complex	GO:0003677//DNA binding;GO:0005515//protein binding;GO:0019904//protein domain specific binding;GO:0046982//protein heterodimerization activity	GO:0006334//nucleosome assembly;GO:0006335//DNA replication-dependent nucleosome assembly;GO:0006336//DNA replication-independent nucleosome assembly;GO:0006352//DNA-templated transcription, initiation;GO:0045653//negative regulation of megakaryocyte differentiation
MSTRG.13293.3	1	0.61	0.36	0.15	0.33	0.26	56.8	38.03	18.18	10	19.37	17.28	-	-	ENSMUSG00000021250	0.95331	1	4	1	mmu-miR-34b-5p	14.87	12.49	8.06	5.26	5.46	5.32	534	462	218	229	170	212	Fos	FBJ osteosarcoma oncogene [Source:MGI Symbol;Acc:MGI:95574]	Human Diseases;Human Diseases;Environmental Information Processing;Human Diseases;Human Diseases;Human Diseases;Human Diseases;Human Diseases;Environmental Information Processing;Organismal Systems;Human Diseases;Human Diseases;Human Diseases;Organismal Systems;Human Diseases;Cellular Processes;Human Diseases;Organismal Systems;Organismal Systems;Organismal Systems;Human Diseases;Organismal Syste…	Cancers;Infectious diseases;Signal transduction;Infectious disease: viral;Infectious diseases;Infectious diseases;Immune diseases;Infectious diseases;Signal transduction;Immune system;Infectious diseases;Infectious diseases;Cardiovascular diseases;Endocrine system;Infectious diseases;Cell growth and death;Cancers;Endocrine system;Nervous system;Endocrine system;Infectious disease: bacterial;Devel…	ko05200//Pathways in cancer;ko05130//Pathogenic Escherichia coli infection;ko04010//MAPK signaling pathway;ko05170//Human immunodeficiency virus 1 infection;ko05166//HTLV-I infection;ko05132//Salmonella infection;ko05323//Rheumatoid arthritis;ko05167//Kaposi sarcoma-associated herpesvirus infection;ko04024//cAMP signaling pathway;ko04662//B cell receptor signaling pathway;ko05140//Leishmaniasis;k…	K04379;K04379;K04379;K04379;K04379;K04379;K04379;K04379;K04379;K04379;K04379;K04379;K04379;K04379;K04379;K04379;K04379;K04379;K04379;K04379;K04379;K04379;K04379;K04379;K04379;K04379;K04379;K04379;K04379;K04379;K04379;K04379;K04379;K04379;K04379;K04379;K04379;K04379;K04379;K04379	GO:0005634//nucleus;GO:0005654//nucleoplasm;GO:0005667//transcription factor complex;GO:0005737//cytoplasm;GO:0005783//endoplasmic reticulum;GO:0005829//cytosol;GO:0016020//membrane;GO:0032993//protein-DNA complex;GO:0035976//AP1 complex;GO:0043005//neuron projection	GO:0000978//RNA polymerase II core promoter proximal region sequence-specific DNA binding;GO:0000979//RNA polymerase II core promoter sequence-specific DNA binding;GO:0000981//RNA polymerase II transcription factor activity, sequence-specific DNA binding;GO:0001102//RNA polymerase II activating transcription factor binding;GO:0001228//transcriptional activator activity, RNA polymerase II transcri…	GO:0001661//conditioned taste aversion;GO:0006355//regulation of transcription, DNA-templated;GO:0006357//regulation of transcription from RNA polymerase II promoter;GO:0006366//transcription from RNA polymerase II promoter;GO:0007179//transforming growth factor beta receptor signaling pathway;GO:0007399//nervous system development;GO:0007565//female pregnancy;GO:0007568//aging;GO:0009409//respon…
MSTRG.13293.3	1	0.61	0.36	0.15	0.33	0.26	56.8	38.03	18.18	10	19.37	17.28	-	-	ENSMUSG00000027401	0.9414	1	4	1	mmu-miR-34b-5p	0.29	0.22	0.13	0.1	0.08	0.06	27	22	11	11	8	6	Tgm3	transglutaminase 3, E polypeptide [Source:MGI Symbol;Acc:MGI:98732]	-	-	-	-	GO:0001533//cornified envelope;GO:0005737//cytoplasm;GO:0031234//extrinsic component of cytoplasmic side of plasma membrane;GO:0032991//macromolecular complex	GO:0003810//protein-glutamine gamma-glutamyltransferase activity;GO:0003824//catalytic activity;GO:0005198//structural molecule activity;GO:0005509//calcium ion binding;GO:0016740//transferase activity;GO:0016746//transferase activity, transferring acyl groups;GO:0046872//metal ion binding	GO:0008544//epidermis development;GO:0018149//peptide cross-linking;GO:0030216//keratinocyte differentiation;GO:0031424//keratinization;GO:0035315//hair cell differentiation;GO:0043163//cell envelope organization;GO:0043588//skin development
MSTRG.13293.3	1	0.61	0.36	0.15	0.33	0.26	56.8	38.03	18.18	10	19.37	17.28	-	-	ENSMUSG00000037868	0.956036	1	2	1	mmu-miR-34b-5p	1.44	1.13	0.65	0.43	0.45	0.31	95	82	38	33	31	24	Egr2	early growth response 2 [Source:MGI Symbol;Acc:MGI:95296]	Human Diseases;Human Diseases;Human Diseases;Organismal Systems	Infectious diseases;Cancers;Infectious diseases;Immune system	ko05166//HTLV-I infection;ko05203//Viral carcinogenesis;ko05161//Hepatitis B;ko04625//C-type lectin receptor signaling pathway	K12496;K12496;K12496;K12496	GO:0005634//nucleus;GO:0005654//nucleoplasm;GO:0005737//cytoplasm;GO:0043231//intracellular membrane-bounded organelle	GO:0000978//RNA polymerase II core promoter proximal region sequence-specific DNA binding;GO:0000981//RNA polymerase II transcription factor activity, sequence-specific DNA binding;GO:0001102//RNA polymerase II activating transcription factor binding;GO:0001228//transcriptional activator activity, RNA polymerase II transcription regulatory region sequence-specific binding;GO:0003676//nucleic acid…	GO:0006355//regulation of transcription, DNA-templated;GO:0006357//regulation of transcription from RNA polymerase II promoter;GO:0006366//transcription from RNA polymerase II promoter;GO:0006611//protein export from nucleus;GO:0007611//learning or memory;GO:0007622//rhythmic behavior;GO:0008045//motor neuron axon guidance;GO:0010467//gene expression;GO:0014037//Schwann cell differentiation;GO:00…
MSTRG.13293.3	1	0.61	0.36	0.15	0.33	0.26	56.8	38.03	18.18	10	19.37	17.28	-	-	ENSMUSG00000045903	0.927347	1	6	1	mmu-miR-34b-5p	4.76	2.29	2.42	1.45	1.24	1.6	345	200	157	112	97	137	Npas4	neuronal PAS domain protein 4 [Source:MGI Symbol;Acc:MGI:2664186]	-	-	-	-	GO:0005634//nucleus;GO:0005667//transcription factor complex;GO:0098794//postsynapse	GO:0000978//RNA polymerase II core promoter proximal region sequence-specific DNA binding;GO:0000981//RNA polymerase II transcription factor activity, sequence-specific DNA binding;GO:0001012//RNA polymerase II regulatory region DNA binding;GO:0001228//transcriptional activator activity, RNA polymerase II transcription regulatory region sequence-specific binding;GO:0003677//DNA binding;GO:0005515…	GO:0006357//regulation of transcription from RNA polymerase II promoter;GO:0007399//nervous system development;GO:0007612//learning;GO:0007614//short-term memory;GO:0007616//long-term memory;GO:0030154//cell differentiation;GO:0032228//regulation of synaptic transmission, GABAergic;GO:0035176//social behavior;GO:0045893//positive regulation of transcription, DNA-templated;GO:0045944//positive reg…
MSTRG.3616.4	1.21	1.64	1.36	1.82	2.15	2.53	87.12	130.46	86.77	153.17	159.33	213.29	-	-	ENSMUSG00000035183	0.911727	1	1	1	mmu-miR-743b-3p	0.02	0.02	0.05	0.73	1.05	1.06	1	1	2	37	47	54	Slc24a5	solute carrier family 24, member 5 [Source:MGI Symbol;Acc:MGI:2677271]	-	-	-	-	GO:0005623//cell;GO:0005794//Golgi apparatus;GO:0005802//trans-Golgi network;GO:0016020//membrane;GO:0016021//integral component of membrane;GO:0042470//melanosome	GO:0005262//calcium channel activity;GO:0008273//calcium, potassium:sodium antiporter activity;GO:0015293//symporter activity;GO:0015297//antiporter activity	GO:0006811//ion transport;GO:0006813//potassium ion transport;GO:0006814//sodium ion transport;GO:0006816//calcium ion transport;GO:0006874//cellular calcium ion homeostasis;GO:0030318//melanocyte differentiation;GO:0034220//ion transmembrane transport;GO:0035725//sodium ion transmembrane transport;GO:0048022//negative regulation of melanin biosynthetic process;GO:0050896//response to stimulus;GO…
MSTRG.7753.1	2.83	2.98	2.38	1.83	1.67	1.83	1667.24	1947.9	1245	1263.66	1021.19	1265.37	-	-	ENSMUSG00000021250	0.942982	12	4	1	mmu-miR-1264-5p	14.87	12.49	8.06	5.26	5.46	5.32	534	462	218	229	170	212	Fos	FBJ osteosarcoma oncogene [Source:MGI Symbol;Acc:MGI:95574]	Human Diseases;Human Diseases;Environmental Information Processing;Human Diseases;Human Diseases;Human Diseases;Human Diseases;Human Diseases;Environmental Information Processing;Organismal Systems;Human Diseases;Human Diseases;Human Diseases;Organismal Systems;Human Diseases;Cellular Processes;Human Diseases;Organismal Systems;Organismal Systems;Organismal Systems;Human Diseases;Organismal Syste…	Cancers;Infectious diseases;Signal transduction;Infectious disease: viral;Infectious diseases;Infectious diseases;Immune diseases;Infectious diseases;Signal transduction;Immune system;Infectious diseases;Infectious diseases;Cardiovascular diseases;Endocrine system;Infectious diseases;Cell growth and death;Cancers;Endocrine system;Nervous system;Endocrine system;Infectious disease: bacterial;Devel…	ko05200//Pathways in cancer;ko05130//Pathogenic Escherichia coli infection;ko04010//MAPK signaling pathway;ko05170//Human immunodeficiency virus 1 infection;ko05166//HTLV-I infection;ko05132//Salmonella infection;ko05323//Rheumatoid arthritis;ko05167//Kaposi sarcoma-associated herpesvirus infection;ko04024//cAMP signaling pathway;ko04662//B cell receptor signaling pathway;ko05140//Leishmaniasis;k…	K04379;K04379;K04379;K04379;K04379;K04379;K04379;K04379;K04379;K04379;K04379;K04379;K04379;K04379;K04379;K04379;K04379;K04379;K04379;K04379;K04379;K04379;K04379;K04379;K04379;K04379;K04379;K04379;K04379;K04379;K04379;K04379;K04379;K04379;K04379;K04379;K04379;K04379;K04379;K04379	GO:0005634//nucleus;GO:0005654//nucleoplasm;GO:0005667//transcription factor complex;GO:0005737//cytoplasm;GO:0005783//endoplasmic reticulum;GO:0005829//cytosol;GO:0016020//membrane;GO:0032993//protein-DNA complex;GO:0035976//AP1 complex;GO:0043005//neuron projection	GO:0000978//RNA polymerase II core promoter proximal region sequence-specific DNA binding;GO:0000979//RNA polymerase II core promoter sequence-specific DNA binding;GO:0000981//RNA polymerase II transcription factor activity, sequence-specific DNA binding;GO:0001102//RNA polymerase II activating transcription factor binding;GO:0001228//transcriptional activator activity, RNA polymerase II transcri…	GO:0001661//conditioned taste aversion;GO:0006355//regulation of transcription, DNA-templated;GO:0006357//regulation of transcription from RNA polymerase II promoter;GO:0006366//transcription from RNA polymerase II promoter;GO:0007179//transforming growth factor beta receptor signaling pathway;GO:0007399//nervous system development;GO:0007565//female pregnancy;GO:0007568//aging;GO:0009409//respon…
MSTRG.7753.1	2.83	2.98	2.38	1.83	1.67	1.83	1667.24	1947.9	1245	1263.66	1021.19	1265.37	-	-	ENSMUSG00000034295	0.948858	12	1	1	mmu-miR-1264-5p	7.07	8.69	7.25	4.87	4.86	4.96	801	1081	679	643	535	657	Fhod3	formin homology 2 domain containing 3 [Source:MGI Symbol;Acc:MGI:1925847]	-	-	-	-	GO:0005737//cytoplasm;GO:0005856//cytoskeleton;GO:0005865//striated muscle thin filament;GO:0030018//Z disc	GO:0003674//molecular_function;GO:0003779//actin binding	GO:0007015//actin filament organization;GO:0030837//negative regulation of actin filament polymerization;GO:0045214//sarcomere organization;GO:0055003//cardiac myofibril assembly

## Sheet: Table S3
miRNA	Ctrl_tpm	HE_tpm	log2fc	pvalue	target_num	style
miR-1264-y	0.245433	1.17703	2.26175	0.000110887	74	up
miR-1298-x	0.4464	7.08233	3.98782	6.32e-37	20	up
miR-204-x	97.0932	219.039	1.17374	1.59e-21	113	up
miR-285-z	0.01	0.202533	4.34009	0.0330475	184	up
miR-34-x	2.2889	4.81133	1.07178	5.83e-05	162	up
miR-344-x	0.0386	0.3125	3.01718	0.0137789	89	up
miR-3547-z	1.59573	3.3384	1.06494	0.00248769	98	up
miR-3552-z	0.121533	0.721067	2.56878	0.000803972	104	up
miR-410-x	0.0897	0.356267	1.98978	0.0436238	131	up
miR-4286-z	1.93343	3.90167	1.01293	0.00101906	91	up
miR-448-y	0.392933	3.8977	3.31027	1.05e-20	69	up
miR-7911-x	0.205267	0.701133	1.77219	0.00656102	103	up
mmu-miR-1264-3p	35.6456	135.96	1.93139	4.95e-35	65	up
mmu-miR-1264-5p	1.69843	7.7167	2.18378	3.94e-19	192	up
mmu-miR-1298-5p	63.4441	822.367	3.69623	4.15e-141	16	up
mmu-miR-1912-3p	0.810867	11.4647	3.82159	1.01e-50	124	up
mmu-miR-1949	0.211367	0.653067	1.62748	0.011397	42	up
mmu-miR-202-5p	0.1923	0.53	1.46263	0.037577	69	up
mmu-miR-204-3p	6.45677	16.3908	1.34401	1.11e-12	129	up
mmu-miR-204-5p	1392.27	3303.18	1.24641	3.29e-26	113	up
mmu-miR-300-5p	0.544367	1.16133	1.09313	0.0389076	181	up
mmu-miR-3064-5p	0.7598	1.54283	1.02189	0.0177336	216	up
mmu-miR-3090-3p	0.01	0.1668	4.06005	0.0474159	151	up
mmu-miR-3105-3p	0.4568	0.938567	1.0389	0.0423452	37	up
mmu-miR-344d-1-5p	0.296267	0.7002	1.24087	0.0331717	55	up
mmu-miR-34b-3p	23.6745	69.0983	1.54532	2.3e-17	46	up
mmu-miR-34b-5p	2.81943	7.49777	1.41106	6.53e-07	192	up
mmu-miR-34c-3p	7.8191	22.8246	1.54551	1.21e-21	42	up
mmu-miR-34c-5p	381.676	1150.79	1.5922	1.94e-40	153	up
mmu-miR-3552	3.38977	7.39233	1.12484	2.44e-06	119	up
mmu-miR-448-3p	3.4133	38.465	3.49431	1.08e-58	66	up
novel-m0054-3p	0.061	0.3475	2.51013	0.0322324	103	up
mmu-miR-6928-3p	0.0372667	0.251433	2.75422	0.0301952	110	up
novel-m0050-3p	0.152267	0.463633	1.60638	0.0451499	35	up
novel-m0055-5p	0.061	0.3475	2.51013	0.0322477	103	up
novel-m0077-5p	0.0372667	0.261033	2.80828	0.0337327	22	up
miR-135-x	0.061	0.3745	2.61808	0.0154758	172	up
miR-139-z	0.898467	0.390267	-1.203	0.0143261	1	down
miR-28-y	1.29267	0.557033	-1.21451	0.00445275	1	down
miR-490-y	2.69847	1.34377	-1.00586	0.00293801	2	down
miR-708-y	5.20493	2.43497	-1.09598	0.00190995	5	down
miR-150-y	0.8135	0.319433	-1.34863	0.0187942	16	down
mmu-miR-1199-5p	0.448033	0.0836667	-2.42088	0.0261091	2	down
mmu-miR-376c-5p	0.205267	0.01	-4.35943	0.0244944	3	down
mmu-miR-743b-3p	0.393733	0.0355	-3.47133	0.012511	9	down
mmu-miR-7667-5p	0.2031	0.01	-4.34412	0.0290708	6	down
novel-m0051-5p	0.5934	0.182533	-1.70084	0.0150217	5	down
novel-m0094-5p	0.238533	0.01	-4.57612	0.00994555	2	down
novel-m0102-3p	0.2522	0.01	-4.6565	0.0333941	6	down

## Sheet: Table S4
id	Ctrl1_fpkm	Ctrl2_fpkm	Ctrl3_fpkm	HE1_fpkm	HE2_fpkm	HE3_fpkm	Ctrl1_count	Ctrl2_count	Ctrl3_count	HE1_count	HE2_count	HE3_count	Symbol	style
ENSMUSG00000052305	250.79	174.17	138.33	402.38	269.98	378.24	3504.93	2696.93	1716.24	6591.02	3900.28	6201.31	Hbb-bs	up
ENSMUSG00000069917	166.19	110.87	102.88	246.57	177.69	280.97	2048.93	1514.53	1126	3562.96	2264.6	4063.72	Hba-a2	up
ENSMUSG00000022425	51.26	56.87	48.36	198.72	209.77	229.7	3301	4052	2845	15531	14523	18053	Enpp2	up
ENSMUSG00000073940	17.77	13.27	9.27	24.16	15.38	25.54	278.07	230.07	128.76	442.98	248.72	468.69	Hbb-bt	up
ENSMUSG00000039323	15.3	11.85	10.05	24.34	23.82	20.53	421	346	247	755	650	631	Igfbp2	up
ENSMUSG00000064215	15.06	14.51	14.37	22.22	23.36	20.87	313	342	268	534	492	496	Ifi27	up
ENSMUSG00000041380	8.19	7.6	7.18	13.76	10.9	10.5	742	793	673	1565	1186	1195	Htr2c	up
ENSMUSG00000028962	8	8.68	8.62	14.44	13.77	14.09	586	722	538	1267	1048	1263	Slc4a2	up
ENSMUSG00000046844	8	7.68	5.7	14.78	10.04	11.08	635	694	413	1381	812	1026	Vat1l	up
ENSMUSG00000021981	7.69	7.72	7.55	16.87	13.3	16.23	439	484	377	961	644	780	Cab39l	up
ENSMUSG00000032373	7.03	5.95	7.41	13.78	11.63	10.7	570	535	533	1319	980	1021	Car12	up
ENSMUSG00000074227	6.88	5.96	5.41	10.02	9.41	9	188	181	132	321	265	289	Spint2	up
ENSMUSG00000033685	6.83	3.64	5.89	9.41	7.3	10.02	176.14	124.18	155.63	327.17	286.81	304.05	Ucp2	up
ENSMUSG00000050822	5.41	5.37	6.77	12.71	9.41	12.64	91.78	124.74	151.26	437.51	317.55	387.63	Slc29a4	up
ENSMUSG00000066150	5.15	4.89	4.95	7.91	7.89	7.78	429	450	367	771	675	759	Slc31a1	up
ENSMUSG00000032368	4.73	3.25	4.96	8.88	7.12	12.15	189	194	166	575	331	660	Zic1	up
ENSMUSG00000029843	4.55	2.57	2.27	5.03	6.62	5.42	347	217	154	450	522	485	Slc13a4	up
ENSMUSG00000020681	4.32	3.61	3.91	12.08	11.23	10.54	435	394	338	1438	1162	1249	Ace	up
ENSMUSG00000021948	4.24	6.01	6.34	9.19	7.24	12.42	258	410	347	665	463	897	Prkcd	up
ENSMUSG00000058488	4.18	3.79	4.28	14.85	13.73	14.48	476	478	433	1982	1617	1935	Kl	up
ENSMUSG00000029718	3.88	2.84	2.62	5.51	7.52	7.46	137	105	76	226	272	313	Pcolce	up
ENSMUSG00000019888	3.64	3.55	3.05	5.75	4.63	5.06	173.52	160.08	93.03	232.58	188.23	222.86	Mgat4c	up
ENSMUSG00000061524	3.09	3.12	3.09	5.52	4.7	4.99	168	188	149	351	264	318	Zic2	up
ENSMUSG00000032232	2.75	2.77	2.62	4.37	5.19	4.66	413	452	346	751	794	814	Cgnl1	up
ENSMUSG00000025270	2.66	1.86	1.44	3.84	2.3	3.7	115	93	51	201	106	194	Alas2	up
ENSMUSG00000015653	2.49	2.05	2.47	5.02	4.04	4.16	220	218	207	449	360	423	Steap2	up
ENSMUSG00000027570	2.19	2.09	1.76	4.77	4.43	5.28	139	147	99	357	290	392	Col9a3	up
ENSMUSG00000046402	2.15	1.73	1.83	2.46	3.44	3.18	127	113	96	170	210	220	Rbp1	up
ENSMUSG00000036357	2.13	1.39	1.39	3.76	2.04	1.64	257	186	149	531	254	232	Gpr101	up
ENSMUSG00000041736	1.99	1.79	1.81	3.85	3.27	2.79	37	37	30	84	63	61	Tspo	up
ENSMUSG00000032327	1.96	2.09	1.58	3.05	2.91	3.8	121.83	147.12	90.39	220.1	182.6	274.02	Stra6	up
ENSMUSG00000038534	1.95	1.4	2.05	3.08	4.26	4.18	163.98	129.9	152.36	303.12	369.24	411.24	Osbpl7	up
ENSMUSG00000021760	1.89	2.06	1.97	2.94	3.33	2.91	40	50	40	73	76	74	Gpx8	up
ENSMUSG00000037664	1.83	0.96	1.21	1.78	2.12	2.76	54	45	37	71	70	95	Cdkn1c	up
ENSMUSG00000045382	1.8	1.44	1.76	2.58	2.93	2.33	60	52	53	88	105	91	Cxcr4	up
ENSMUSG00000002227	1.78	1.44	1.61	2.09	3.35	1.86	109	111	91	157	152	164	Mov10	up
ENSMUSG00000048450	1.74	1.51	1.52	3.82	4.38	2.81	75	72	58	193	195	142	Msx1	up
ENSMUSG00000110332	1.7	1.45	1.81	2.74	2.97	3.76	37	35	35	70	67	96	Gm19935	up
ENSMUSG00000042010	1.69	2.12	1.65	2.63	3.3	3.1	187	217	176	319	320	411	Acacb	up
ENSMUSG00000016918	1.64	1.59	1.34	3.35	3.78	4.34	174	196	125.23	404.81	413.47	551.55	Sulf1	up
ENSMUSG00000034227	1.56	0.98	0.47	1.39	2.56	1.31	91.25	63.06	24.23	94.89	154.19	89.69	Foxj1	up
ENSMUSG00000034401	1.52	1.35	0.83	2.43	1.3	2.28	58	59	39	115	70	117	Spata6	up
ENSMUSG00000057969	1.52	0.68	0.86	2.15	2.59	1.88	56	50	50	163	167	130	Sema3b	up
ENSMUSG00000058897	1.48	2.12	1.45	2.02	3.25	3.11	112.59	179.99	85.08	179.13	250	280.9	Col25a1	up
ENSMUSG00000041703	1.46	1.27	1.02	2.62	1.3	2.34	60	70	73	143	85	128	Zic5	up
ENSMUSG00000059049	1.45	0.87	0.6	1.33	1.49	2.51	124	130	98	302	293	278	Frem1	up
ENSMUSG00000043164	1.44	0.96	1.27	1.98	3.16	2.51	23	17	18	37	52	47	Tmem212	up
ENSMUSG00000004105	1.4	0.86	1.17	2.2	2.24	1.71	104	71	77	192	172	148	Angptl2	up
ENSMUSG00000021806	1.36	1.12	1.27	1.86	2.28	2.27	148	134	119	236	256	289	Nid2	up
ENSMUSG00000070306	1.36	1.46	1.08	3.1	3.15	3.05	27	25	19	63	52	57	Ccdc153	up
ENSMUSG00000074825	1.36	1.17	0.84	1.81	1.71	2.19	76	74	45	123	106	150	Itpripl1	up
ENSMUSG00000028360	1.3	1.12	1.59	2.92	2.38	2.2	116.58	107.86	105.05	302.61	195.71	227.04	Slc44a5	up
ENSMUSG00000050931	1.3	0.56	0.72	1.98	1.27	2.2	71	72	82	170	170	199	Sgms2	up
ENSMUSG00000023348	1.29	1.44	1.28	1.77	2.45	1.96	62	77	55	100	122	111	Trip6	up
ENSMUSG00000034845	1.27	1.06	1.22	1.79	2.01	2.22	56	52	48	93	92	115	Plvap	up
ENSMUSG00000047388	1.27	1.6	0.5	2.27	8.15	1.42	137.72	192.51	48.19	288.23	914.52	181.27	Atmin	up
ENSMUSG00000022512	1.25	0.97	1.33	1.66	1.87	2.04	90	78	85	141	140	173	Cldn1	up
ENSMUSG00000055761	1.25	1.55	2.05	2.93	2.8	2.26	116.04	165.14	168.73	330.68	274.58	255.83	Nkain3	up
ENSMUSG00000043631	1.24	0.92	0.96	1.79	1.52	1.52	99	82	68	168	126	143	Ecm2	up
ENSMUSG00000114942	1.22	1.21	1.66	2.25	2.12	3.15	89.38	98.04	107.81	192.76	160.61	269.95	Gm49361	up
ENSMUSG00000039552	1.19	0.78	0.8	1.55	1.27	1.43	97	70	58	148	107	136	Rsph4a	up
ENSMUSG00000016024	1.18	1.39	0.8	4.79	4.57	4.68	65	49	40	309	264	301	Lbp	up
ENSMUSG00000020377	1.18	1.86	2.26	3.28	2.81	3.41	17	30	29	55	42	56	Ltc4s	up
ENSMUSG00000026051	1.15	0.18	0.45	9.78	10.55	12.44	23	4	8	230	219	293	Ecrg4	up
ENSMUSG00000030533	1.14	1.34	1.19	2.33	1.85	2.78	82.48	96.9	76.74	179.95	83.23	161.57	Unc45a	up
ENSMUSG00000057722	1.14	0.64	0.52	1.52	1.33	1.64	95	61.03	49	143	129.44	118	Lepr	up
ENSMUSG00000047507	1.13	1.22	1.29	3.1	1.7	1.06	117	140	118	375	182	128	Baiap3	up
ENSMUSG00000089661	1.1	0.78	0.46	1.53	2.12	1.59	14.02	10.93	5.19	22.54	27.61	23.53	Mia	up
ENSMUSG00000035860	1.08	0.53	0.53	1.27	1.33	1.07	41	29	21	66	76	55	Cdhr3	up
ENSMUSG00000009633	1.05	1.9	3.19	3.35	3.89	3.69	20.32	40.77	54.88	76	78	84	G0s2	up
ENSMUSG00000041390	1.03	0.63	0.87	1.82	1.56	1.58	59	49	50	123	104	102	Mdfic	up
ENSMUSG00000005237	1.02	0.83	0.82	1.44	1.69	1.18	140	155	94	208	211	209	Dnah2	up
ENSMUSG00000035403	1.01	1	1.02	1.72	1.95	2.07	143	157	128	286	238	320	Crb2	up
ENSMUSG00000044468	1	0.62	0.71	1.7	1.26	1.53	126	86	79	202	163	226	Tent5c	up
ENSMUSG00000071550	1	0.63	0.57	1.29	1.33	1.14	95	66	74	181	153	143	Cfap44	up
ENSMUSG00000039633	0.96	2.05	1.05	1.7	1.8	2.61	83.78	198.31	81.73	174.17	162.65	267.56	Lonrf1	up
ENSMUSG00000046541	0.95	0.9	1.11	1.07	1.78	1.69	71.3	75	74.29	94.3	138.17	148.94	Zfp526	up
ENSMUSG00000074519	0.95	0.64	0.91	3.1	1.24	1.17	29.73	22.19	19.17	88.9	40.29	43.24	Zfp971	up
ENSMUSG00000030281	0.93	0.79	0.53	1.45	1.38	1.55	39	40	20	74	52	75	Il17rc	up
ENSMUSG00000050558	0.93	0.75	1.28	2.33	1.29	1.44	89	78	102	214	124	156	Prokr2	up
ENSMUSG00000032122	0.92	0.52	0.57	1.46	1.52	1.41	95	72	63	172	144	157	Slc37a2	up
ENSMUSG00000037490	0.92	0.74	0.69	4.23	2.22	3.45	85	76	57	295	213	265	Slc2a12	up
ENSMUSG00000022096	0.9	0.51	0.47	4.33	1.21	5.84	107.21	69.08	50.36	611	149.34	827	Hr	up
ENSMUSG00000043091	0.88	1.21	0.77	2.79	2.33	2.18	38.77	59.21	29.96	144.19	106.38	112.67	Tuba1c	up
ENSMUSG00000030125	0.87	0.88	0.74	1.41	1.81	3.38	28	32	21	54	54	76	Lrrc23	up
ENSMUSG00000037143	0.86	0.85	0.87	1.39	2.11	1.32	54	49	30	94	74	83	Cfap61	up
ENSMUSG00000030111	0.85	0.7	0.96	1.97	2.05	1.46	87	80	87	237	217	176	A2m	up
ENSMUSG00000040189	0.85	0.65	0.47	1.28	1.22	1.39	48	36	24	83	72	86	Ccdc114	up
ENSMUSG00000029592	0.82	4.61	1.12	5.17	3.59	5.54	59.88	148.16	39.09	215.84	141.1	267.32	Usp30	up
ENSMUSG00000025350	0.8	1.36	0.44	3.81	3.34	4.37	22.5	27.25	10.92	96.32	84.74	96.89	Rdh5	up
ENSMUSG00000044229	0.79	0.74	0.9	1.02	1.47	1.22	79.13	84.1	78.75	117.28	127.29	131.69	Nxpe4	up
ENSMUSG00000005268	0.77	0.31	0.39	5.18	1.72	4.07	90	74	60.06	588.71	70.53	361.12	Prlr	up
ENSMUSG00000037762	0.77	0.73	0.7	1.26	1.11	1	64	68	52	123	96	98	Slc16a9	up
ENSMUSG00000020660	0.74	0.43	0.41	5.5	13.39	0.31	16	11	8	141	309	8	Pomc	up
ENSMUSG00000028753	0.73	0.54	1.01	1.49	1.12	2.45	63	79	56	189	177	189	Vwa5b1	up
ENSMUSG00000057286	0.73	0.68	0.64	1.16	0.99	1.43	52	41.48	38.64	74.97	75.87	85.78	St6galnac2	up
ENSMUSG00000049580	0.72	0.6	0.51	1.3	1.15	1.24	37	36	24	62	65	60	Tsku	up
ENSMUSG00000021032	0.69	0.95	0.34	2.06	0.94	0.97	22	38	11	87	35	39	Ngb	up
ENSMUSG00000118506	0.69	0.53	0.57	1.45	1.3	1.94	47.57	40.14	35.18	74.33	80	87.41	1700094D03Rik	up
ENSMUSG00000026679	0.68	0.58	0.84	1.43	1.66	1.58	16	17	20	42	43	45	Enkur	up
ENSMUSG00000028294	0.67	0.35	0.24	0.82	1.11	0.56	17	18	9	45	44	33	Cfap206	up
ENSMUSG00000074715	0.67	0.64	0.66	1.42	0.85	0.82	56	59	49	139	73	80	Ccl28	up
ENSMUSG00000025504	0.66	1.01	0.77	1.18	1.76	1.42	47	71	46	93	92	106	Eps8l2	up
ENSMUSG00000001741	0.65	0.93	0.32	2.5	1.06	2.12	34.65	30.06	18	80	68.47	34.72	Il16	up
ENSMUSG00000041323	0.64	0.42	0.41	1.06	1.15	1.09	44	27	25	86	82	83	Ak7	up
ENSMUSG00000067860	0.64	0.56	0.72	1.5	1.08	2.15	34	44	47	83	77	101	Zic3	up
ENSMUSG00000038168	0.63	0.69	0.8	1.07	1.01	1.19	46	56	52	92	76	102	P3h2	up
ENSMUSG00000027315	0.61	0.43	0.47	0.89	1.3	0.67	31	24	21	53	68	40	Spint1	up
ENSMUSG00000029759	0.61	0.94	0.7	1.75	1.23	1.84	25	43	26	84	52	73	Pon3	up
ENSMUSG00000031351	0.61	0.32	0.33	1.01	1.29	1.28	48	28	23	94	105	119	Zfp185	up
ENSMUSG00000032246	0.6	0.74	0.66	4.76	4.8	5.13	11	11	10	93	84	100	Calml4	up
ENSMUSG00000025429	0.59	2.54	2.04	2.89	2.44	2.51	29.61	80.36	61.37	137.2	96.41	110.34	Pstpip2	up
ENSMUSG00000035095	0.59	0.57	0.24	0.77	0.85	0.71	56	59	20	85	83	78	Fam167a	up
ENSMUSG00000028125	0.58	0.31	0.58	2.14	2.45	2.69	74	41	49	406	392	502	Abca4	up
ENSMUSG00000075225	0.58	0.57	0.53	1.19	0.95	0.86	42	38	29	75	81	63	Ccdc162	up
ENSMUSG00000048126	0.57	0.36	0.57	1	0.51	1.25	108	84	91	174	110	265	Col6a3	up
ENSMUSG00000021763	0.55	0.45	0.54	1.24	1.18	0.95	102	92	88	268	224	206	BC067074	up
ENSMUSG00000011154	0.54	0.41	0.19	0.82	1.21	0.76	16	16	5	31	29	26	Cfap161	up
ENSMUSG00000035473	0.54	0.74	1.07	1.82	1.58	0.89	28	42	33	92	72	54	Galm	up
ENSMUSG00000048489	0.54	0.36	0.46	0.89	1.08	0.94	16	12	12	31	33	33	Depp1	up
ENSMUSG00000029026	0.53	0.69	0.9	1.15	0.76	1.53	56	64	81	144	86	145	Trp73	up
ENSMUSG00000043621	0.51	0.59	0.47	1.43	0.94	1.19	32	42	27	101	56	91	Ubxn10	up
ENSMUSG00000046794	0.51	0.39	0.23	0.92	0.68	0.58	46	40	16	102	64	63	Ppp1r3b	up
ENSMUSG00000010136	0.5	0.27	0.56	1.19	1.5	1.19	10	6	10	28	31	28	Pifo	up
ENSMUSG00000026247	0.5	0.62	0.36	2.9	2.16	0.63	33	41	20	211	135	44	Ecel1	up
ENSMUSG00000039963	0.5	0.3	0.37	0.65	0.69	0.66	30	29	34	45	64	80	Ccdc40	up
ENSMUSG00000044177	0.49	0.3	0.44	0.92	1.32	1.34	38	26	17	84	107	123	Wfikkn2	up
ENSMUSG00000047021	0.49	0.32	0.38	0.77	0.92	1.02	62	45	43	115	121	152	Cfap65	up
ENSMUSG00000078922	0.49	0.35	0.33	0.73	0.6	0.75	30.93	24.03	17.05	53.91	39.13	55.12	Tgtp1	up
ENSMUSG00000028441	0.47	0.75	0.35	1.47	1.05	1.26	7	11	5	25	18	23	1110017D15Rik	up
ENSMUSG00000035948	0.46	0.41	0.31	0.97	0.77	0.62	36	37	20	94	67	53	Acss3	up
ENSMUSG00000010080	0.45	0.72	0.91	1.26	2.17	1.81	25	34	40	119	101	129	Epn3	up
ENSMUSG00000041193	0.44	0.25	0.17	1.16	1.05	0.54	14	9	5	43	41	28	Pla2g5	up
ENSMUSG00000052861	0.44	0.31	0.39	0.96	1.02	0.97	123	96	97	314	297	318	Dnah6	up
ENSMUSG00000056174	0.44	0.37	0.5	2.21	2.81	2.43	42	40	43	250	240	275	Col8a2	up
ENSMUSG00000079436	0.42	0.22	0.32	5.92	6.67	6.24	12	7	8	196	195	207	Kcnj13	up
ENSMUSG00000071398	0.41	0.38	0.4	0.62	0.58	0.81	23	23	21	56	46	47	2410004P03Rik	up
ENSMUSG00000072663	0.41	0.34	0.46	0.65	0.76	0.7	54	49	55	94	99	105	Spef2	up
ENSMUSG00000078881	0.41	0.68	0	2.75	6.76	2.86	5.05	9.37	0	78.92	198.03	80.57	Gm14434	up
ENSMUSG00000006784	0.4	0.25	0.23	0.65	0.68	0.6	21	14	10	41	36	35	Ttc25	up
ENSMUSG00000042707	0.4	0.42	0.21	0.75	0.79	0.84	19	22	9	42	39	47	Dnali1	up
ENSMUSG00000044948	0.4	0.31	0.2	0.51	1.07	0.76	41	26	24	80	92	77	Cfap43	up
ENSMUSG00000001827	0.39	0.24	0.41	12.22	7.96	10.3	10	6	7	277	178	243	Folr1	up
ENSMUSG00000034917	0.39	0.28	0.28	0.5	0.61	0.64	16	21	16	38	41	50	Tjp3	up
ENSMUSG00000014158	0.38	0.22	0.47	2.34	2.07	1.96	23	12	30	139	125	134	Trpv4	up
ENSMUSG00000027750	0.38	0.21	0.29	0.85	0.69	0.54	25	16	18	71	50	45	Postn	up
ENSMUSG00000033788	0.38	0.68	0.4	0.88	0.8	0.65	57	80	52	104	92	107	Dysf	up
ENSMUSG00000003476	0.37	0.28	0.47	0.96	1.07	1.1	20	15	22	59	53	69	Crhr2	up
ENSMUSG00000040812	0.37	0.32	0.28	0.58	0.78	0.67	21	21	15	51	50	53	Agbl2	up
ENSMUSG00000070780	0.37	0.76	0.3	1.59	2.3	1.59	17	23	12	128	120	113	Rbm47	up
ENSMUSG00000032514	0.35	0.21	0.31	1.05	0.76	0.8	33	22	26	114	73	87	Ttc21a	up
ENSMUSG00000067276	0.35	0.16	0.18	0.34	0.62	0.53	28	14	13	32	51	49	Capn6	up
ENSMUSG00000023043	0.34	0.28	0.39	2.85	2.6	2.24	11	10	11	107	86	84	Krt18	up
ENSMUSG00000027360	0.34	0.46	0.3	1.05	0.92	0.66	18	27	10	35	45	39	Hdc	up
ENSMUSG00000010476	0.33	0.24	0.3	0.79	0.68	0.55	19	20	21	85	55	37	Ebf3	up
ENSMUSG00000062175	0.33	0.51	0.26	0.5	0.95	0.44	21	15	15	38	45	29	Tgif2	up
ENSMUSG00000068859	0.33	0.48	0.34	0.75	0.63	0.76	33	53	30	88	65	90	Sp9	up
ENSMUSG00000029155	0.32	0.29	0.27	1.02	1.16	1.07	12	13	9	49	50	51	Spata18	up
ENSMUSG00000038677	0.32	0.2	0.22	0.88	0.88	0.82	33	31	26	116	111	109	Scube3	up
ENSMUSG00000053153	0.32	0.1	0.24	0.91	0.6	0.67	22	7	17	55	34	51	Spag16	up
ENSMUSG00000025963	0.31	0.19	0.21	0.58	0.58	0.45	12	8	7	26	23	20	Mdh1b	up
ENSMUSG00000048038	0.31	0.37	0.27	0.66	0.71	0.59	58	66	50	144	154	132	Ccdc187	up
ENSMUSG00000050335	0.31	0.38	0.82	1.25	0.87	0.86	9	10	13	35	23	24	Lgals3	up
ENSMUSG00000073062	0.31	0.11	0.41	0.91	0.46	0.27	38.27	14.89	45.5	134.09	59.09	39.41	Zxdb	up
ENSMUSG00000036169	0.3	0.59	0.77	4.46	5.83	5.74	12	26	27	207	239	267	Sostdc1	up
ENSMUSG00000047671	0.3	0	0.1	0.77	0.49	0.34	4	0	1	13	8	7	Tctex1d4	up
ENSMUSG00000115388	0.28	0.1	0.18	0.36	0.37	0.36	78	29	45	115	105	116	Eppk1	up
ENSMUSG00000032511	0.27	0.32	0.27	0.98	0.49	0.68	48	66	41	211	90	146	Scn5a	up
ENSMUSG00000039110	0.27	0.17	0.34	0.83	0.8	0.68	19	13	21	56	55	56	Mycbpap	up
ENSMUSG00000056313	0.27	0.18	0.03	0.38	0.48	0.49	11	8	1	18	20	23	Tcim	up
ENSMUSG00000113640	0.27	0.32	0.53	0.5	0.86	1	8.52	11.07	4.86	18.37	18.05	31.97	Adat3	up
ENSMUSG00000037681	0.26	0.31	0.11	0.56	0.49	0.3	26	33	10	65	51	35	Esyt3	up
ENSMUSG00000068196	0.26	0.31	0.2	1.56	1.18	1.43	29	39	20	208	139	191	Col8a1	up
ENSMUSG00000006398	0.25	0.32	0.45	0.9	0.46	0.75	10	14	16	42	19	35	Cdc20	up
ENSMUSG00000059854	0.25	0.17	0.28	0.51	0.66	0.5	87	65	87	209	238	208	Hydin	up
ENSMUSG00000074207	0.25	0.24	0.24	0.59	0.52	0.54	7	8	7	23	18	21	Adh1	up
ENSMUSG00000014791	0.24	0.28	0.16	0.44	0.58	0.55	16	16	10	29	32	41	Elmo3	up
ENSMUSG00000039851	0.24	0.33	0.48	0.75	0.81	0.64	14	21	13	50	41	34	4932438H23Rik	up
ENSMUSG00000055235	0.23	0.22	0.09	1.23	0.92	1.05	12	13	4	76	50	65	Wdr86	up
ENSMUSG00000036395	0.22	0.21	0.24	0.48	0.26	0.45	9	17	13	39	18	37	Glb1l2	up
ENSMUSG00000021848	0.21	0.07	0.61	1.79	1.5	1.34	9	2	10	92	58	71	Otx2	up
ENSMUSG00000063354	0.21	0.18	0.04	0.74	0.46	0.53	10	8	2	51	29	29	Slc39a4	up
ENSMUSG00000039543	0.2	0.2	0.2	0.51	0.39	0.4	16	18	14	48	32	38	Cfap70	up
ENSMUSG00000048442	0.2	0.07	0.22	0.75	0.79	0.57	5	2	3	17	16	15	Smim5	up
ENSMUSG00000055809	0.2	0.16	0.18	0.52	0.35	0.53	10	9	8	30	18	31	Dnaaf3	up
ENSMUSG00000022032	0.19	0.09	0.16	0.33	0.45	0.39	16	8	12	31	39	38	Scara5	up
ENSMUSG00000022949	0.19	0.13	0.22	6.56	5.18	6.63	16	12	16	643	448	650	Clic6	up
ENSMUSG00000038011	0.19	0.15	0.12	0.3	0.31	0.36	60	51	34	110	100	132	Dnah10	up
ENSMUSG00000042788	0.19	0.05	0.12	0.32	0.26	0.58	5	1	2	10	7	19	Fam166b	up
ENSMUSG00000018581	0.18	0.17	0.45	0.47	1.19	0.55	56	56	47	171	177	202	Dnah11	up
ENSMUSG00000048562	0.18	0.48	0.17	0.72	0.33	0.53	12	35	15	56	34	62	Sp8	up
ENSMUSG00000004655	0.17	0.11	0.17	4.73	3.67	3.35	10	7	9	324	222	230	Aqp1	up
ENSMUSG00000019767	0.17	0.08	0.21	0.42	0.51	0.38	10	7	10	37	27	27	Ccdc170	up
ENSMUSG00000038859	0.17	0.36	0.27	1.2	0.9	0.77	12	11	15	53	49	35	Baiap2l1	up
ENSMUSG00000005892	0.16	0.26	0.18	1.02	2.86	0.08	5	9	5	37	91	3	Trh	up
ENSMUSG00000030450	0.16	0.09	0.06	0.51	0.55	0.43	5	6	4	40	29	32	Oca2	up
ENSMUSG00000031504	0.16	0.23	0.15	0.63	0.62	0.5	5	8	4	23	20	18	Rab20	up
ENSMUSG00000027744	0.15	0.07	0.03	0.26	0.63	0.54	6	3	1	12	26	25	Stoml3	up
ENSMUSG00000068417	0.15	0.18	0.14	0.33	0.52	0.62	4.46	5.48	3.69	11.93	12.95	16.97	Pnp2	up
ENSMUSG00000042045	0.14	0.06	0.04	0.41	0.56	0.29	4	2	1	14	17	10	Sln	up
ENSMUSG00000042372	0.13	0.08	0	0.47	0.35	0.34	7	5	0	29	19	21	Dmrt3	up
ENSMUSG00000087075	0.13	0.06	0.3	1.32	1.3	1.31	2	1	4	23	20	23	Lbhd2	up
ENSMUSG00000118462	0.13	0.13	0	0.23	0.29	0.3	3	3	0	13.76	15	14	AC151602.1	up
ENSMUSG00000025488	0.12	0	0.14	0.64	1.45	0.85	1	0	1	6	12	8	Cox8b	up
ENSMUSG00000028730	0.12	0.14	0.16	0.42	0.26	0.42	11	13	13	44	23	41	Cfap57	up
ENSMUSG00000044279	0.12	0.28	0.08	0.79	0.77	0.52	2	7	2	18	16	12	Crb3	up
ENSMUSG00000068323	0.12	0.01	0.03	2.13	2.29	3.25	3	1	3	277	243	336	Slc4a5	up
ENSMUSG00000024164	0.11	0.26	0.54	0.44	0.58	0.51	13	33	44	59	69	68	C3	up
ENSMUSG00000027171	0.11	0.16	0.23	0.52	0.33	0.49	7	11	13	39	22	32	Prrg4	up
ENSMUSG00000027867	0.11	0.06	0.03	0.16	0.12	0.18	14	11	5	32	22	37	Spag17	up
ENSMUSG00000032446	0.1	0.11	0.07	0.39	0.48	0.19	7	10	4	31	32	18	Eomes	up
ENSMUSG00000037738	0.1	0.02	0.17	0.32	0.37	0.36	5	1	8	16	19	15	Nek5	up
ENSMUSG00000052273	0.1	0.05	0.18	0.14	0.28	0.15	27	15	25	42	80	48	Dnah3	up
ENSMUSG00000017607	0.09	0.02	0.02	0.08	0.23	0.4	4	2	2	8	25	41	Tns4	up
ENSMUSG00000026579	0.09	0.08	0.12	3.12	2.87	3.34	15	14	18	604	490	647	F5	up
ENSMUSG00000049382	0.09	0.08	0.39	0.76	0.56	0.74	4	4	15	39	25	38	Krt8	up
ENSMUSG00000021751	0.08	0.02	0.16	0.19	0.39	0.21	2	1	2	13	10	12	Acox2	up
ENSMUSG00000028037	0.08	0.07	0.07	0.32	0.19	0.4	1	5	4	17	13	12	Ifi44	up
ENSMUSG00000034739	0.08	0.12	0.06	4.72	4.01	4.31	4.03	6.83	5.11	427.11	350.63	408.47	Mfrp	up
ENSMUSG00000043020	0.08	0.13	0.15	0.79	1.21	0.35	6	10	4	36	37	29	Wdr63	up
ENSMUSG00000049353	0.08	0.09	0.03	0.66	0.53	0.41	5	4	2	43	26	24	Rd3	up
ENSMUSG00000015652	0.07	0.06	0.12	1.93	1.24	2.06	2	1	3	62	35	66	Steap1	up
ENSMUSG00000026686	0.07	0.01	0.02	0.17	0.4	0.26	5	1	1	15	31	23	Lmx1a	up
ENSMUSG00000031293	0.07	0.02	0	0.15	0.26	0.1	2	3	0	12	15	10	Rs1	up
ENSMUSG00000036687	0.07	0	0.02	0.09	0.11	0.36	7	0	1	10	7.36	25.28	Tmem184a	up
ENSMUSG00000039187	0.07	0.05	0.05	0.24	0.12	0.15	7	6	5	29	13	18	Fanci	up
ENSMUSG00000041911	0.07	0.15	0.25	1.47	0.54	0.5	6.17	15.59	8.63	49.17	21.06	21.88	Dlx1	up
ENSMUSG00000047230	0.07	0.12	0.1	2.69	1.95	1.84	5	9	5	208	129	146	Cldn2	up
ENSMUSG00000051517	0.07	0	0	0.25	0.09	0.39	1	0	0	8	3	7	Arhgef39	up
ENSMUSG00000015093	0.06	0.06	0.26	0.59	0.55	0.52	1	1	4	12	7	11	Clic3	up
ENSMUSG00000039672	0.06	0.05	0.03	2.86	2.44	2.77	2	2	1	126	95	122	Kcne2	up
ENSMUSG00000066720	0.06	0.03	0	0.11	0.36	0.13	2	1	0	4	12	5	Cldn9	up
ENSMUSG00000079502	0.06	0.05	0.11	0.6	0.81	0.28	1	1	2	15	19	13	Cfap77	up
ENSMUSG00000022053	0.05	0.01	0.05	0.26	0.24	0.2	4	1	3	26	22	20	Ebf2	up
ENSMUSG00000031150	0.05	0.13	0.18	1.13	0.15	0.49	4.01	11.36	1.33	34.44	12.46	38.48	Ccdc120	up
ENSMUSG00000031893	0.05	0	0.09	0.23	0.18	0.29	2	0	4	13	9	16	Tsnaxip1	up
ENSMUSG00000079465	0.05	0.03	0.04	0.35	0.14	0.48	10	7	6	42	28	34	Col4a3	up
ENSMUSG00000038805	0.04	0.01	0.13	0.2	0.11	0.28	2	1	6	17	7	21	Six3	up
ENSMUSG00000042258	0.04	0	0	0.2	0.22	0.11	2	0	0	12	6	7	Isl1	up
ENSMUSG00000061048	0.04	0.05	0	0.27	0.47	0.28	4	5	0	31	47	32	Cdh3	up
ENSMUSG00000070473	0.04	0.06	0.04	0.3	0.38	0.37	1	2	1	10	11	12	Cldn3	up
ENSMUSG00000074768	0.04	0	0	0.11	0.12	0.12	2	0	0	7	7	8	Bhmt	up
ENSMUSG00000038537	0.03	0	0.06	0.18	0.08	0.42	2	0	3	12	5	29	Mc3r	up
ENSMUSG00000017309	0.02	0.02	0.02	0.17	0.12	0.16	1	1	1	9	7	6	Cd300lg	up
ENSMUSG00000020081	0.02	0	0.02	0.12	0.08	0.14	1	0	1	7	4	8	Tacr2	up
ENSMUSG00000030866	0.02	0	0	0.08	0.04	0.07	1	0	0	6	3	5	Ern2	up
ENSMUSG00000035183	0.02	0.02	0.05	0.73	1.05	1.06	1	1	2	37	47	54	Slc24a5	up
ENSMUSG00000040434	0.02	0.02	0	0.38	0.31	0.45	1	1	0	24	17	12	Large2	up
ENSMUSG00000050824	0.02	0.02	0.02	0.13	0.07	0.17	1	1	1	9	4	11	Sstr5	up
ENSMUSG00000072845	0.02	0	0	0.17	0.05	0.13	1	0	0	12	3	9	Tmprss11a	up
ENSMUSG00000079466	0.02	0.11	0.02	0.23	0.11	0.31	1	7	1	15	6	20	Prdm12	up
ENSMUSG00000057719	0.01	0.06	0.02	0.32	0.17	0.32	1	7	2	25	9	21	Sh3rf2	up
ENSMUSG00000078937	0.01	0	0.1	0.29	0.29	0.28	0.2	0	5.98	21.76	19.13	21.43	Cpt1b	up
ENSMUSG00000002588	0	0	0	0.33	0.09	0.03	0	0	0	13	2	1	Pon1	up
ENSMUSG00000017723	0	0.28	0.38	1.67	0.31	0.99	0	3	5	28	6	22	Wfdc2	up
ENSMUSG00000020713	0	0.09	0	2	39.64	0.18	0	2	0	45	786	4	Gh	up
ENSMUSG00000021342	0	0.05	0	0.39	6.22	0.04	0	1	0	9	127	1	Prl	up
ENSMUSG00000021553	0	0	0.02	0.36	0.15	0.18	0	0	2	26	14.17	12	Slc28a3	up
ENSMUSG00000023122	0	0	0.03	0.31	0.14	0.27	0	0	1	15	6	13	Sult1c2	up
ENSMUSG00000025196	0	0	0	0.23	0.17	0.08	0	0	0	11	7	4	Cpn1	up
ENSMUSG00000026971	0	0	0.01	0.07	0.04	0.02	0	0	1	7	4	3	Itgb6	up
ENSMUSG00000026976	0	0	0	0.06	0.15	0.28	0	0	0	3	6	4	Pax8	up
ENSMUSG00000031875	0	0	0	2.78	0.1	0.7	0	0	0	109	1.08	14.09	Cmtm3	up
ENSMUSG00000031886	0	0.02	0	0.04	0.11	0.15	0	1	0	2	5	8	Ces2e	up
ENSMUSG00000032988	0	0	0	0.4	0.24	0.32	0	0	0	19	10	15	Slc16a8	up
ENSMUSG00000036853	0	0	0	0.01	0.12	0.14	0	0	0	1	8	11	Mcoln3	up
ENSMUSG00000037086	0	0.07	0.14	2.31	1.68	1.41	0	2	3	67	43	41	Prr32	up
ENSMUSG00000040283	0	0	0.02	0.05	0.17	0.12	0	0	2	7	16	9	Btnl9	up
ENSMUSG00000044938	0	0	0	0.05	0.06	0.05	0	0	0	9	9	8	Klhl31	up
ENSMUSG00000044976	0	0.01	0	0.27	0.28	0.27	0	1	0	37	33	37	Wdr72	up
ENSMUSG00000046245	0	0	0	0.12	0.12	0.09	0	0	0	8	7	6	Pilra	up
ENSMUSG00000052414	0	0	0	0.42	0	0	0	0	0	17.53	0	0	Gm28047	up
ENSMUSG00000059668	0	0.02	0.21	0	0	0	0	1	9	0	0	0	Krt4	down
ENSMUSG00000059887	0	0	0.02	0.32	0.2	0.5	0	0	1	10	4	12	Olfr1507	up
ENSMUSG00000061808	0	0	0	27.34	35.02	40.87	0	0	0	845.71	955.34	1265.31	Ttr	up
ENSMUSG00000063975	0	0	0	0.39	0.29	0.12	0	0	0	26	17	8.02	Slco1a5	up
ENSMUSG00000068452	0	0.02	0	0.03	0.1	0.03	0	3	0	4	14	5	Duox2	up
ENSMUSG00000070708	0	0	0	0.33	0.21	0.19	0	0	0	7	4	4	Gtsf1l	up
ENSMUSG00000070985	0	0.03	0	0.21	0.14	0.16	0	1	0	8	5	6	Acnat1	up
ENSMUSG00000096265	0	0	0	0	0.09	0.17	0	0	0	0.03	5.21	10.89	4930467E23Rik	up
ENSMUSG00000109510	0	0	0	0	0.16	0.17	0	0	0	0	8.14	9.81	Gm42417	up
ENSMUSG00000116378	0	0	0	0.52	0.24	0.29	0	0	0	23.51	9.56	13.2	Gcat	up
ENSMUSG00000118623	0	0	0	0.12	0	0.18	0	0	0	9.26	0	12.44	AL935121.1	up
ENSMUSG00000005583	96.6	115.82	77.73	60.46	50.13	59.55	5214.63	7847.67	3883.03	4584.55	3255.62	3941.85	Mef2c	down
ENSMUSG00000022602	79.08	55.5	43.33	32.43	37.6	37.62	5376	4180	2615	2584	2642	3000	Arc	down
ENSMUSG00000023034	26.46	21.61	16.05	14.21	14.25	14.24	1464.01	1327.66	788.79	925.31	817.98	929	Nr4a1	down
ENSMUSG00000022607	20.77	17.72	15.95	14.07	10.32	11.03	1049.26	1115.45	749.63	1085	746.71	918.44	Ptk2	down
ENSMUSG00000021250	14.87	12.49	8.06	5.26	5.46	5.32	534	462	218	229	170	212	Fos	down
ENSMUSG00000064065	14.07	13.23	10.12	8.34	8.17	6.72	1220.27	1308.23	777.32	813.6	736.74	741.58	Ipcef1	down
ENSMUSG00000042589	13.8	14.2	7.5	7.5	7.06	6.23	975.94	1287	624.54	764.52	545.88	757.97	Cux2	down
ENSMUSG00000024190	13.77	11.68	7.2	6.25	5.49	5.77	610	573	283	319	251	300	Dusp1	down
ENSMUSG00000020173	12.88	15.04	9.6	7.87	7.23	7.71	1337.41	1649.78	938.79	984.15	828.58	902.76	Cobl	down
ENSMUSG00000020387	10.25	12.9	13.37	7.24	6.9	5.68	1398.14	1955.19	1600.77	1148.66	965.14	907.82	Jade2	down
ENSMUSG00000038331	9.99	12.59	6.95	5.5	6.35	7.43	1172	1551	801	810	731	1085	Satb2	down
ENSMUSG00000023046	8.2	8.94	4.46	4	5.24	4.58	203	245	98	116	134	133	Igfbp6	down
ENSMUSG00000053560	7.7	7.21	4.45	3.87	4.08	4.22	261	271	134	154	143	168	Ier2	down
ENSMUSG00000030898	7.61	11.13	6.65	6.08	4.12	4.66	436	706	338	408	244	313	Cckbr	down
ENSMUSG00000034402	7.23	9.54	4.93	4.64	3.88	4.38	653	955	395	491	362	464	Kcnh5	down
ENSMUSG00000034295	7.07	8.69	7.25	4.87	4.86	4.96	801	1081	679	643	535	657	Fhod3	down
ENSMUSG00000019232	5.24	4.07	2.37	1.75	2.62	2.65	308	238	139	141	162	219	Etnppl	down
ENSMUSG00000038623	4.76	4.58	3.62	3.96	2.15	2.2	163	160	122	157	96	125	Tm6sf1	down
ENSMUSG00000045903	4.76	2.29	2.42	1.45	1.24	1.6	345	200	157	112	97	137	Npas4	down
ENSMUSG00000030792	4.36	6.93	1.86	2.04	1.57	1.1	86	157	32	41	33	26	Dkkl1	down
ENSMUSG00000085007	4.22	5.73	2.66	2.99	1.85	2.84	228	321	116	172	102	165	Gm11549	down
ENSMUSG00000061086	3.49	5.49	1.69	1.96	0.99	1.22	70	123	30	46	20	28	Myl4	down
ENSMUSG00000028195	3.47	1.99	1.55	1.1	1.44	1.2	156	99	62	58	67	63	Ccn1	down
ENSMUSG00000106892	3.27	3.04	1.97	1.79	0.85	1.55	52.88	54.44	28.24	33.86	14.27	29.49	Gm42791	down
ENSMUSG00000026479	2.95	3.56	2.33	1.42	1.06	1.65	321	424	207	184	124	215	Lamc2	down
ENSMUSG00000032267	2.93	1.69	1.73	1.64	0.77	0.96	262.21	167.78	129.76	172.45	63.79	88.92	Usp28	down
ENSMUSG00000032515	2.92	2.02	0.61	1.44	0.89	0.68	167.63	111.58	32.02	84.43	42.26	39.6	Csrnp1	down
ENSMUSG00000008450	2.84	0.83	4.97	1.04	0.35	0.12	49.22	16.34	72.36	20.25	3	2.08	Nutf2	down
ENSMUSG00000073565	2.76	2.35	1.49	1.31	1.4	1.34	176	163	83	97	92	102	Prr16	down
ENSMUSG00000098650	2.75	2.12	4.25	2.44	1.74	1.59	167.84	143.34	230.57	174.64	110.17	114.08	Commd1b	down
ENSMUSG00000079555	2.63	1.84	1.82	1.07	1.53	1.09	109	72	62	58	52	59	Haus3	down
ENSMUSG00000076498	2.34	3.99	0.37	0.78	0.69	0.55	36	68	5	14	11	10	Trbc2	down
ENSMUSG00000117748	2.34	0.42	2.37	0.49	0.31	0.13	97.61	3.83	101.18	4.76	2.62	1.25	Gm50241	down
ENSMUSG00000022837	2.24	1.69	5.16	1.99	2.15	1.75	76.62	45.67	138.81	47.42	36.51	51.48	Iqcb1	down
ENSMUSG00000034584	2.23	3.24	1.42	1.53	1.34	1.29	296	476	167	237	183	201	Exph5	down
ENSMUSG00000035900	2.03	1.01	4.05	0.92	0.4	1	62.32	90.38	110.04	54.26	42.78	88.55	Gramd4	down
ENSMUSG00000091405	1.9	1.62	1.81	1.09	1.34	0.94	68.9	65.17	58.41	46.32	50.33	39.79	H4c14	down
ENSMUSG00000030047	1.87	2.1	1.43	1.28	0.76	1.37	111	145	85	95	52	103	Arhgap25	down
ENSMUSG00000078958	1.87	2.8	0.94	0.97	1.07	0.52	40	69	22	30	24	16	Atp6ap1l	down
ENSMUSG00000047606	1.85	2.38	1.78	1.08	1.55	1.27	171	213	136	103	127	112	Ankrd34c	down
ENSMUSG00000005373	1.44	0.74	0.87	0.43	0.62	0.36	48	33	38	21	29	26	Mlxipl	down
ENSMUSG00000037868	1.44	1.13	0.65	0.43	0.45	0.31	95	82	38	33	31	24	Egr2	down
ENSMUSG00000040187	1.37	1.57	2.98	1.12	1.08	0.87	70	100	74	63	64	57	Arntl2	down
ENSMUSG00000050730	1.33	1.19	1.42	0.89	0.46	0.91	128.47	170.88	131.06	117.54	46.07	104.27	Arhgap42	down
ENSMUSG00000075224	1.18	1.8	1.84	0.69	0.7	0.51	97.3	156.9	131.96	69.14	62.22	51.05	Lrrc55	down
ENSMUSG00000029563	1.17	0.63	0.55	0.62	0.35	0.53	116	89	37	59	37	67	Foxp2	down
ENSMUSG00000020912	1.16	1.58	0.85	0.7	0.75	0.77	48	72	31	34	32	37	Krt12	down
ENSMUSG00000042510	1.14	0.96	0.9	0.63	0.6	0.67	74	69	52	48	40	51	AA986860	down
ENSMUSG00000051985	1.02	1.27	0.29	0.47	0.35	0.44	115	234	33	66	35	57	Igfn1	down
ENSMUSG00000025473	0.99	1.02	0.52	0.27	0.31	0.49	35	39	31	21	21	25	Adam8	down
ENSMUSG00000026822	0.98	0.18	0.17	0.04	0	0.08	20	4	3	1	0	2	Lcn2	down
ENSMUSG00000038775	0.98	0.99	0.94	0.69	0.44	0.55	56	71	44	52	24	41	Vill	down
ENSMUSG00000028661	0.97	1.23	0.75	0.81	0.54	0.6	102	143	70	99	59	74	Epha8	down
ENSMUSG00000000440	0.93	1.2	0.69	0.68	0.47	0.44	43	50	26	34	21	17	Pparg	down
ENSMUSG00000118219	0.92	0.91	0.59	0.42	0.3	0.53	108.14	118.17	61	58.2	36.95	72.65	Gm29695	down
ENSMUSG00000116953	0.87	1.14	1.63	0.73	0.58	0.65	35.64	51.65	59.24	35.1	24.65	31.14	9030025P20Rik	down
ENSMUSG00000074340	0.86	0.59	0.93	0.36	0.59	0.36	34	30	40	21	20	23	Ovgp1	down
ENSMUSG00000062382	0.85	0.86	0.55	0.18	0.13	0.47	17.68	19.85	10.18	4.42	2.85	11.41	Ftl1-ps1	down
ENSMUSG00000019312	0.81	1.03	0.87	0.48	0.53	0.64	43	61	41	30	29	40	Grb7	down
ENSMUSG00000075266	0.81	0.68	0.71	0.43	0.36	0.35	50	40	42	28	23	25	Cenpw	down
ENSMUSG00000022468	0.75	0.65	0.66	0.14	0.11	0.2	26	28	20	9	6	10	Endou	down
ENSMUSG00000047702	0.72	0.53	0.67	0.23	0.4	0.45	48.35	40	40	18	28	36	Olfr1388	down
ENSMUSG00000037474	0.69	0.65	0.64	0.39	0.31	0.47	64	67	53	43	30	51	Dtl	down
ENSMUSG00000103458	0.64	0.61	2.07	0.56	0.65	0.58	40.76	42.88	117.06	41.95	42.43	43.24	Gm42416	down
ENSMUSG00000020905	0.62	0.76	0.92	0.42	0.42	0.56	62	73	72	49	43	65	Usp43	down
ENSMUSG00000090667	0.62	0.75	0.03	0.12	0.01	0.02	43	58	2	10	1	2	Gm765	down
ENSMUSG00000020067	0.54	0.39	0.36	0.17	0.25	0.25	37	50	27	15	25	27	Mypn	down
ENSMUSG00000089722	0.47	0.54	0.93	0.26	0	0	9	11.25	15.62	5.83	0	0	Cd300ld5	down
ENSMUSG00000078627	0.46	0.4	0.36	0.2	0.21	0.4	22	25	19	13	10	12	Marchf10	down
ENSMUSG00000095547	0.39	0.13	0.33	0	0.08	0	5.94	2.2	4.38	0	1.24	0	Gm10719	down
ENSMUSG00000097239	0.32	0.38	0.29	0	0.08	0	13.37	17.63	10.7	0	3.57	0	Gm27029	down
ENSMUSG00000028174	0.31	0.26	0.33	0.05	0.11	0.06	12	12	12	2	4	3	Rpe65	down
ENSMUSG00000027401	0.29	0.22	0.13	0.1	0.08	0.06	27	22	11	11	8	6	Tgm3	down
ENSMUSG00000078154	0.24	0.36	0	0	0	0	6.93	11.57	0	0	0	0	Gm12184	down
ENSMUSG00000048012	0.17	0.17	0.2	0.06	0.09	0.11	18	14	16	5	7	10	Zfp473	down
ENSMUSG00000031491	0.15	0.15	0.03	0.03	0.01	0.03	10	11	2	2	1	2	Chrna6	down
ENSMUSG00000032068	0.11	0.14	0.33	0.06	0	0.06	4	6	11	2	0	2	Plet1	down
ENSMUSG00000032496	0.1	0.01	0.82	0.01	0	0	4	1	18	1	0	0	Ltf	down
ENSMUSG00000069117	0	0.37	0.85	0.07	0	0	0	5.12	9.37	1.02	0	0	Rps18-ps6	down
ENSMUSG00000079165	0	0.22	0.34	0	0	0	0	5.54	7.48	0	0	0	Sap25	down

## Sheet: Table S5
GO ID (level1)	GO Term (level1)	GO ID (level2)	GO Term (level2)	number_of_mRNA (All)	Genes_of_mRNA
GO:0008150	Biological Process	GO:0007610	behavior	16	ENSMUSG00000003476,ENSMUSG00000005583,ENSMUSG00000018581,ENSMUSG00000020081,ENSMUSG00000020681,ENSMUSG00000021250,ENSMUSG00000022602,ENSMUSG00000026686,ENSMUSG00000036853,ENSMUSG00000037868,ENSMUSG00000038537,ENSMUSG00000041380,ENSMUSG00000042589,ENSMUSG00000045903,ENSMUSG00000057722,ENSMUSG00000074207
GO:0008150	Biological Process	GO:0040011	locomotion	26	ENSMUSG00000001741,ENSMUSG00000004655,ENSMUSG00000005583,ENSMUSG00000014791,ENSMUSG00000016918,ENSMUSG00000018581,ENSMUSG00000019312,ENSMUSG00000020067,ENSMUSG00000020081,ENSMUSG00000020681,ENSMUSG00000022602,ENSMUSG00000022607,ENSMUSG00000023034,ENSMUSG00000023348,ENSMUSG00000026686,ENSMUSG00000026971,ENSMUSG00000031875,ENSMUSG00000035403,ENSMUSG00000037868,ENSMUSG00000039963,ENSMUSG00000041380,…
GO:0008150	Biological Process	GO:0032502	developmental process	54	ENSMUSG00000003476,ENSMUSG00000004655,ENSMUSG00000005268,ENSMUSG00000005583,ENSMUSG00000016918,ENSMUSG00000018581,ENSMUSG00000020067,ENSMUSG00000020173,ENSMUSG00000020387,ENSMUSG00000020681,ENSMUSG00000021250,ENSMUSG00000022053,ENSMUSG00000022602,ENSMUSG00000022607,ENSMUSG00000023034,ENSMUSG00000023348,ENSMUSG00000026686,ENSMUSG00000027315,ENSMUSG00000027401,ENSMUSG00000028174,ENSMUSG00000030450,…
GO:0008150	Biological Process	GO:0043473	pigmentation	4	ENSMUSG00000005583,ENSMUSG00000030450,ENSMUSG00000035183,ENSMUSG00000061048
GO:0008150	Biological Process	GO:0048511	rhythmic process	7	ENSMUSG00000028174,ENSMUSG00000037474,ENSMUSG00000037868,ENSMUSG00000038537,ENSMUSG00000040187,ENSMUSG00000050558,ENSMUSG00000057722
GO:0008150	Biological Process	GO:0051179	localization	51	ENSMUSG00000001741,ENSMUSG00000003476,ENSMUSG00000004655,ENSMUSG00000005268,ENSMUSG00000005583,ENSMUSG00000014791,ENSMUSG00000015653,ENSMUSG00000016918,ENSMUSG00000018581,ENSMUSG00000019312,ENSMUSG00000020081,ENSMUSG00000020681,ENSMUSG00000021553,ENSMUSG00000022032,ENSMUSG00000022468,ENSMUSG00000022602,ENSMUSG00000022607,ENSMUSG00000023034,ENSMUSG00000023348,ENSMUSG00000026971,ENSMUSG00000030047,…
GO:0008150	Biological Process	GO:0048519	negative regulation of biological process	46	ENSMUSG00000003476,ENSMUSG00000004655,ENSMUSG00000005268,ENSMUSG00000005373,ENSMUSG00000005583,ENSMUSG00000016918,ENSMUSG00000019312,ENSMUSG00000020081,ENSMUSG00000020681,ENSMUSG00000022602,ENSMUSG00000022607,ENSMUSG00000023034,ENSMUSG00000026686,ENSMUSG00000027315,ENSMUSG00000029759,ENSMUSG00000030047,ENSMUSG00000030866,ENSMUSG00000032232,ENSMUSG00000032267,ENSMUSG00000032496,ENSMUSG00000034295,…
GO:0008150	Biological Process	GO:0048518	positive regulation of biological process	49	ENSMUSG00000001741,ENSMUSG00000003476,ENSMUSG00000004655,ENSMUSG00000005268,ENSMUSG00000005373,ENSMUSG00000005583,ENSMUSG00000016918,ENSMUSG00000019312,ENSMUSG00000020081,ENSMUSG00000020173,ENSMUSG00000020387,ENSMUSG00000020681,ENSMUSG00000021250,ENSMUSG00000022053,ENSMUSG00000022602,ENSMUSG00000022607,ENSMUSG00000023034,ENSMUSG00000023348,ENSMUSG00000026686,ENSMUSG00000027315,ENSMUSG00000030866,…
GO:0008150	Biological Process	GO:0032501	multicellular organismal process	62	ENSMUSG00000001741,ENSMUSG00000003476,ENSMUSG00000004655,ENSMUSG00000005268,ENSMUSG00000005373,ENSMUSG00000005583,ENSMUSG00000016918,ENSMUSG00000018581,ENSMUSG00000020067,ENSMUSG00000020081,ENSMUSG00000020173,ENSMUSG00000020387,ENSMUSG00000020681,ENSMUSG00000021250,ENSMUSG00000021553,ENSMUSG00000022053,ENSMUSG00000022468,ENSMUSG00000022602,ENSMUSG00000022607,ENSMUSG00000023034,ENSMUSG00000023348,…
GO:0008150	Biological Process	GO:0022610	biological adhesion	14	ENSMUSG00000005268,ENSMUSG00000016918,ENSMUSG00000020067,ENSMUSG00000022607,ENSMUSG00000023348,ENSMUSG00000026971,ENSMUSG00000032496,ENSMUSG00000035403,ENSMUSG00000047230,ENSMUSG00000056174,ENSMUSG00000061048,ENSMUSG00000074227,ENSMUSG00000074715,ENSMUSG00000079465
GO:0008150	Biological Process	GO:0023052	signaling	53	ENSMUSG00000001741,ENSMUSG00000003476,ENSMUSG00000004655,ENSMUSG00000005268,ENSMUSG00000005373,ENSMUSG00000005583,ENSMUSG00000016918,ENSMUSG00000019312,ENSMUSG00000020081,ENSMUSG00000020387,ENSMUSG00000021250,ENSMUSG00000021981,ENSMUSG00000022602,ENSMUSG00000022607,ENSMUSG00000023034,ENSMUSG00000023348,ENSMUSG00000026686,ENSMUSG00000026971,ENSMUSG00000028174,ENSMUSG00000030047,ENSMUSG00000030866,…
GO:0008150	Biological Process	GO:0044848	biological phase	1	ENSMUSG00000061048
GO:0008150	Biological Process	GO:0050896	response to stimulus	68	ENSMUSG00000001741,ENSMUSG00000003476,ENSMUSG00000004655,ENSMUSG00000005268,ENSMUSG00000005373,ENSMUSG00000005583,ENSMUSG00000015653,ENSMUSG00000016918,ENSMUSG00000019312,ENSMUSG00000020067,ENSMUSG00000020081,ENSMUSG00000020387,ENSMUSG00000020681,ENSMUSG00000021250,ENSMUSG00000021981,ENSMUSG00000022032,ENSMUSG00000022468,ENSMUSG00000022602,ENSMUSG00000022607,ENSMUSG00000023034,ENSMUSG00000023348,…
GO:0008150	Biological Process	GO:0008283	cell proliferation	17	ENSMUSG00000004655,ENSMUSG00000005373,ENSMUSG00000005583,ENSMUSG00000016918,ENSMUSG00000020681,ENSMUSG00000022607,ENSMUSG00000023034,ENSMUSG00000027315,ENSMUSG00000030450,ENSMUSG00000032267,ENSMUSG00000032496,ENSMUSG00000042258,ENSMUSG00000056174,ENSMUSG00000057722,ENSMUSG00000061048,ENSMUSG00000074227,ENSMUSG00000079465
GO:0008150	Biological Process	GO:0009987	cellular process	107	ENSMUSG00000001741,ENSMUSG00000003476,ENSMUSG00000004655,ENSMUSG00000005268,ENSMUSG00000005373,ENSMUSG00000005583,ENSMUSG00000014791,ENSMUSG00000015653,ENSMUSG00000016918,ENSMUSG00000018581,ENSMUSG00000019312,ENSMUSG00000019888,ENSMUSG00000020067,ENSMUSG00000020081,ENSMUSG00000020173,ENSMUSG00000020387,ENSMUSG00000020681,ENSMUSG00000021250,ENSMUSG00000021981,ENSMUSG00000022032,ENSMUSG00000022053,…
GO:0008150	Biological Process	GO:0098743	cell aggregation	1	ENSMUSG00000016918
GO:0008150	Biological Process	GO:0065007	biological regulation	84	ENSMUSG00000001741,ENSMUSG00000003476,ENSMUSG00000004655,ENSMUSG00000005268,ENSMUSG00000005373,ENSMUSG00000005583,ENSMUSG00000015653,ENSMUSG00000016918,ENSMUSG00000018581,ENSMUSG00000019312,ENSMUSG00000020081,ENSMUSG00000020173,ENSMUSG00000020387,ENSMUSG00000020681,ENSMUSG00000021250,ENSMUSG00000021553,ENSMUSG00000021981,ENSMUSG00000022032,ENSMUSG00000022053,ENSMUSG00000022602,ENSMUSG00000022607,…
GO:0008150	Biological Process	GO:0071840	cellular component organization or biogenesis	41	ENSMUSG00000003476,ENSMUSG00000004655,ENSMUSG00000005268,ENSMUSG00000005583,ENSMUSG00000016918,ENSMUSG00000019312,ENSMUSG00000020067,ENSMUSG00000020173,ENSMUSG00000020387,ENSMUSG00000020681,ENSMUSG00000022032,ENSMUSG00000022602,ENSMUSG00000022607,ENSMUSG00000026686,ENSMUSG00000027315,ENSMUSG00000027401,ENSMUSG00000027867,ENSMUSG00000030047,ENSMUSG00000030866,ENSMUSG00000031150,ENSMUSG00000032232,…
GO:0008150	Biological Process	GO:0040007	growth	8	ENSMUSG00000003476,ENSMUSG00000005268,ENSMUSG00000005583,ENSMUSG00000020173,ENSMUSG00000020387,ENSMUSG00000022607,ENSMUSG00000026686,ENSMUSG00000057722
GO:0008150	Biological Process	GO:0001906	cell killing	2	ENSMUSG00000032496,ENSMUSG00000074715
GO:0008150	Biological Process	GO:0050789	regulation of biological process	77	ENSMUSG00000001741,ENSMUSG00000003476,ENSMUSG00000004655,ENSMUSG00000005268,ENSMUSG00000005373,ENSMUSG00000005583,ENSMUSG00000016918,ENSMUSG00000018581,ENSMUSG00000019312,ENSMUSG00000020081,ENSMUSG00000020173,ENSMUSG00000020387,ENSMUSG00000020681,ENSMUSG00000021250,ENSMUSG00000021981,ENSMUSG00000022053,ENSMUSG00000022602,ENSMUSG00000022607,ENSMUSG00000023034,ENSMUSG00000023348,ENSMUSG00000026686,…
GO:0008150	Biological Process	GO:0008152	metabolic process	70	ENSMUSG00000003476,ENSMUSG00000004655,ENSMUSG00000005268,ENSMUSG00000005373,ENSMUSG00000005583,ENSMUSG00000015653,ENSMUSG00000016918,ENSMUSG00000019312,ENSMUSG00000019888,ENSMUSG00000020387,ENSMUSG00000020681,ENSMUSG00000021250,ENSMUSG00000021981,ENSMUSG00000022053,ENSMUSG00000022468,ENSMUSG00000022602,ENSMUSG00000022607,ENSMUSG00000023034,ENSMUSG00000026686,ENSMUSG00000027315,ENSMUSG00000027401,…
GO:0008150	Biological Process	GO:0051704	multi-organism process	16	ENSMUSG00000004655,ENSMUSG00000005268,ENSMUSG00000005583,ENSMUSG00000020681,ENSMUSG00000021250,ENSMUSG00000022468,ENSMUSG00000023034,ENSMUSG00000027315,ENSMUSG00000030450,ENSMUSG00000032496,ENSMUSG00000041390,ENSMUSG00000045903,ENSMUSG00000049382,ENSMUSG00000057722,ENSMUSG00000074715,ENSMUSG00000078922
GO:0008150	Biological Process	GO:0098754	detoxification	1	ENSMUSG00000029759
GO:0008150	Biological Process	GO:0022414	reproductive process	10	ENSMUSG00000005268,ENSMUSG00000016918,ENSMUSG00000020681,ENSMUSG00000021250,ENSMUSG00000022468,ENSMUSG00000027315,ENSMUSG00000030450,ENSMUSG00000049382,ENSMUSG00000057722,ENSMUSG00000074227
GO:0008150	Biological Process	GO:0000003	reproduction	10	ENSMUSG00000005268,ENSMUSG00000016918,ENSMUSG00000020681,ENSMUSG00000021250,ENSMUSG00000022468,ENSMUSG00000027315,ENSMUSG00000030450,ENSMUSG00000049382,ENSMUSG00000057722,ENSMUSG00000074227
GO:0008150	Biological Process	GO:0002376	immune system process	14	ENSMUSG00000001741,ENSMUSG00000005583,ENSMUSG00000020681,ENSMUSG00000021250,ENSMUSG00000022468,ENSMUSG00000031875,ENSMUSG00000032496,ENSMUSG00000035900,ENSMUSG00000041193,ENSMUSG00000057722,ENSMUSG00000070780,ENSMUSG00000074715,ENSMUSG00000078922,ENSMUSG00000091405
GO:0003674	Molecular Function	GO:0005488	binding	101	ENSMUSG00000001741,ENSMUSG00000003476,ENSMUSG00000004655,ENSMUSG00000005268,ENSMUSG00000005373,ENSMUSG00000005583,ENSMUSG00000006784,ENSMUSG00000010080,ENSMUSG00000014791,ENSMUSG00000015653,ENSMUSG00000016918,ENSMUSG00000018581,ENSMUSG00000019312,ENSMUSG00000019888,ENSMUSG00000020067,ENSMUSG00000020173,ENSMUSG00000020387,ENSMUSG00000020681,ENSMUSG00000021250,ENSMUSG00000022032,ENSMUSG00000022053,…
GO:0003674	Molecular Function	GO:0140110	transcription regulator activity	14	ENSMUSG00000005373,ENSMUSG00000005583,ENSMUSG00000021250,ENSMUSG00000022053,ENSMUSG00000023034,ENSMUSG00000026686,ENSMUSG00000037868,ENSMUSG00000040187,ENSMUSG00000041911,ENSMUSG00000042258,ENSMUSG00000042589,ENSMUSG00000045903,ENSMUSG00000067860,ENSMUSG00000073062
GO:0003674	Molecular Function	GO:0038024	cargo receptor activity	2	ENSMUSG00000022032,ENSMUSG00000022468
GO:0003674	Molecular Function	GO:0005198	structural molecule activity	6	ENSMUSG00000020912,ENSMUSG00000027401,ENSMUSG00000047230,ENSMUSG00000056174,ENSMUSG00000079465,ENSMUSG00000115388
GO:0003674	Molecular Function	GO:0098772	molecular function regulator	14	ENSMUSG00000001741,ENSMUSG00000003476,ENSMUSG00000027315,ENSMUSG00000030047,ENSMUSG00000031875,ENSMUSG00000032496,ENSMUSG00000035403,ENSMUSG00000044177,ENSMUSG00000050730,ENSMUSG00000051517,ENSMUSG00000057719,ENSMUSG00000074227,ENSMUSG00000074715,ENSMUSG00000075224
GO:0003674	Molecular Function	GO:0005215	transporter activity	9	ENSMUSG00000004655,ENSMUSG00000021553,ENSMUSG00000032122,ENSMUSG00000035183,ENSMUSG00000036853,ENSMUSG00000050822,ENSMUSG00000066150,ENSMUSG00000075224,ENSMUSG00000078958
GO:0003674	Molecular Function	GO:0003824	catalytic activity	37	ENSMUSG00000015653,ENSMUSG00000016918,ENSMUSG00000018581,ENSMUSG00000019888,ENSMUSG00000020387,ENSMUSG00000020681,ENSMUSG00000021981,ENSMUSG00000022468,ENSMUSG00000022607,ENSMUSG00000027401,ENSMUSG00000028174,ENSMUSG00000029759,ENSMUSG00000030866,ENSMUSG00000031886,ENSMUSG00000032232,ENSMUSG00000032267,ENSMUSG00000032373,ENSMUSG00000032496,ENSMUSG00000035948,ENSMUSG00000036169,ENSMUSG00000036395,…
GO:0003674	Molecular Function	GO:0060089	molecular transducer activity	12	ENSMUSG00000003476,ENSMUSG00000005268,ENSMUSG00000020081,ENSMUSG00000023034,ENSMUSG00000026971,ENSMUSG00000036169,ENSMUSG00000036357,ENSMUSG00000038537,ENSMUSG00000041380,ENSMUSG00000050558,ENSMUSG00000057722,ENSMUSG00000059887
GO:0005575	Cellular Component	GO:0005576	extracellular region	27	ENSMUSG00000001741,ENSMUSG00000004655,ENSMUSG00000016918,ENSMUSG00000018581,ENSMUSG00000020681,ENSMUSG00000022468,ENSMUSG00000022602,ENSMUSG00000027171,ENSMUSG00000027315,ENSMUSG00000027401,ENSMUSG00000027867,ENSMUSG00000029759,ENSMUSG00000031875,ENSMUSG00000031886,ENSMUSG00000032496,ENSMUSG00000036169,ENSMUSG00000039963,ENSMUSG00000041193,ENSMUSG00000044177,ENSMUSG00000044229,ENSMUSG00000049580,…
GO:0005575	Cellular Component	GO:0044464	cell part	113	ENSMUSG00000001741,ENSMUSG00000003476,ENSMUSG00000004655,ENSMUSG00000005268,ENSMUSG00000005373,ENSMUSG00000005583,ENSMUSG00000006784,ENSMUSG00000010080,ENSMUSG00000014791,ENSMUSG00000015653,ENSMUSG00000016918,ENSMUSG00000018581,ENSMUSG00000019312,ENSMUSG00000019888,ENSMUSG00000020067,ENSMUSG00000020081,ENSMUSG00000020173,ENSMUSG00000020387,ENSMUSG00000020681,ENSMUSG00000020912,ENSMUSG00000021250,…
GO:0005575	Cellular Component	GO:0005623	cell	113	ENSMUSG00000001741,ENSMUSG00000003476,ENSMUSG00000004655,ENSMUSG00000005268,ENSMUSG00000005373,ENSMUSG00000005583,ENSMUSG00000006784,ENSMUSG00000010080,ENSMUSG00000014791,ENSMUSG00000015653,ENSMUSG00000016918,ENSMUSG00000018581,ENSMUSG00000019312,ENSMUSG00000019888,ENSMUSG00000020067,ENSMUSG00000020081,ENSMUSG00000020173,ENSMUSG00000020387,ENSMUSG00000020681,ENSMUSG00000020912,ENSMUSG00000021250,…
GO:0005575	Cellular Component	GO:0044421	extracellular region part	19	ENSMUSG00000001741,ENSMUSG00000004655,ENSMUSG00000016918,ENSMUSG00000020681,ENSMUSG00000022602,ENSMUSG00000027401,ENSMUSG00000029759,ENSMUSG00000031875,ENSMUSG00000031886,ENSMUSG00000032496,ENSMUSG00000036169,ENSMUSG00000044177,ENSMUSG00000049580,ENSMUSG00000056174,ENSMUSG00000057722,ENSMUSG00000058488,ENSMUSG00000074715,ENSMUSG00000074768,ENSMUSG00000079465
GO:0005575	Cellular Component	GO:0043226	organelle	86	ENSMUSG00000001741,ENSMUSG00000003476,ENSMUSG00000004655,ENSMUSG00000005373,ENSMUSG00000005583,ENSMUSG00000006784,ENSMUSG00000010080,ENSMUSG00000015653,ENSMUSG00000016918,ENSMUSG00000018581,ENSMUSG00000019312,ENSMUSG00000019888,ENSMUSG00000020067,ENSMUSG00000020081,ENSMUSG00000020173,ENSMUSG00000020387,ENSMUSG00000020681,ENSMUSG00000020912,ENSMUSG00000021250,ENSMUSG00000022032,ENSMUSG00000022053,…
GO:0005575	Cellular Component	GO:0044422	organelle part	63	ENSMUSG00000001741,ENSMUSG00000004655,ENSMUSG00000005373,ENSMUSG00000005583,ENSMUSG00000010080,ENSMUSG00000015653,ENSMUSG00000016918,ENSMUSG00000018581,ENSMUSG00000019888,ENSMUSG00000020067,ENSMUSG00000020081,ENSMUSG00000020173,ENSMUSG00000020387,ENSMUSG00000020681,ENSMUSG00000020912,ENSMUSG00000021250,ENSMUSG00000022032,ENSMUSG00000022602,ENSMUSG00000022607,ENSMUSG00000023034,ENSMUSG00000023348,…
GO:0005575	Cellular Component	GO:0016020	membrane	69	ENSMUSG00000001741,ENSMUSG00000003476,ENSMUSG00000004655,ENSMUSG00000005268,ENSMUSG00000010080,ENSMUSG00000015653,ENSMUSG00000016918,ENSMUSG00000019312,ENSMUSG00000019888,ENSMUSG00000020067,ENSMUSG00000020081,ENSMUSG00000020173,ENSMUSG00000020681,ENSMUSG00000021250,ENSMUSG00000021553,ENSMUSG00000022032,ENSMUSG00000022468,ENSMUSG00000022602,ENSMUSG00000022607,ENSMUSG00000023034,ENSMUSG00000023348,…
GO:0005575	Cellular Component	GO:0099080	supramolecular complex	9	ENSMUSG00000005583,ENSMUSG00000020067,ENSMUSG00000020173,ENSMUSG00000020912,ENSMUSG00000027867,ENSMUSG00000034295,ENSMUSG00000049382,ENSMUSG00000079465,ENSMUSG00000115388
GO:0005575	Cellular Component	GO:0030054	cell junction	10	ENSMUSG00000019312,ENSMUSG00000022602,ENSMUSG00000022607,ENSMUSG00000023348,ENSMUSG00000026971,ENSMUSG00000044279,ENSMUSG00000047230,ENSMUSG00000049382,ENSMUSG00000061048,ENSMUSG00000115388
GO:0005575	Cellular Component	GO:0044215	other organism	1	ENSMUSG00000004655
GO:0005575	Cellular Component	GO:0044217	other organism part	1	ENSMUSG00000004655
GO:0005575	Cellular Component	GO:0044425	membrane part	53	ENSMUSG00000003476,ENSMUSG00000004655,ENSMUSG00000005268,ENSMUSG00000010080,ENSMUSG00000015653,ENSMUSG00000016918,ENSMUSG00000019888,ENSMUSG00000020081,ENSMUSG00000020681,ENSMUSG00000021553,ENSMUSG00000022032,ENSMUSG00000022468,ENSMUSG00000022602,ENSMUSG00000022607,ENSMUSG00000026971,ENSMUSG00000027171,ENSMUSG00000027401,ENSMUSG00000028174,ENSMUSG00000030047,ENSMUSG00000030450,ENSMUSG00000030533,…
GO:0005575	Cellular Component	GO:0032991	protein-containing complex	34	ENSMUSG00000005268,ENSMUSG00000005373,ENSMUSG00000005583,ENSMUSG00000018581,ENSMUSG00000019312,ENSMUSG00000020387,ENSMUSG00000021250,ENSMUSG00000023034,ENSMUSG00000026971,ENSMUSG00000027401,ENSMUSG00000030866,ENSMUSG00000031150,ENSMUSG00000032232,ENSMUSG00000032267,ENSMUSG00000032496,ENSMUSG00000035403,ENSMUSG00000036357,ENSMUSG00000037474,ENSMUSG00000039187,ENSMUSG00000040187,ENSMUSG00000042707,…
GO:0005575	Cellular Component	GO:0044456	synapse part	6	ENSMUSG00000003476,ENSMUSG00000004655,ENSMUSG00000005583,ENSMUSG00000022602,ENSMUSG00000022607,ENSMUSG00000045903
GO:0005575	Cellular Component	GO:0031974	membrane-enclosed lumen	26	ENSMUSG00000001741,ENSMUSG00000005373,ENSMUSG00000005583,ENSMUSG00000010080,ENSMUSG00000020387,ENSMUSG00000021250,ENSMUSG00000022607,ENSMUSG00000023034,ENSMUSG00000026971,ENSMUSG00000030533,ENSMUSG00000032267,ENSMUSG00000035948,ENSMUSG00000037474,ENSMUSG00000037868,ENSMUSG00000039187,ENSMUSG00000040187,ENSMUSG00000041390,ENSMUSG00000042258,ENSMUSG00000048012,ENSMUSG00000049382,ENSMUSG00000057719,…
GO:0005575	Cellular Component	GO:0045202	synapse	7	ENSMUSG00000003476,ENSMUSG00000004655,ENSMUSG00000005583,ENSMUSG00000022602,ENSMUSG00000022607,ENSMUSG00000041380,ENSMUSG00000045903

## Sheet: Table S6
id	NC1_fpkm	NC2_fpkm	NC3_fpkm	TAA1_fpkm	TAA2_fpkm	TAA3_fpkm	NC1_count	NC2_count	NC3_count	TAA1_count	TAA2_count	TAA3_count	Symbol	Description	KEGG_A_class	KEGG_B_class	Pathway	K_ID	GO Component	GO Function	GO Process
ENSMUSG00000000440	0.93	1.2	0.69	0.68	0.47	0.44	43	50	26	34	21	17	Pparg	peroxisome proliferator activated receptor gamma [Source:MGI Symbol;Acc:MGI:97747]	Human Diseases;Human Diseases;Human Diseases;Organismal Systems;Organismal Systems;Environmental Information Processing;Organismal Systems;Organismal Systems;Human Diseases	Cancers;Cancers;Neurodegenerative diseases;Environmental adaptation;Development;Signal transduction;Endocrine system;Aging;Cancers	ko05200//Pathways in cancer;ko05202//Transcriptional misregulation in cancers;ko05016//Huntington disease;ko04714//Thermogenesis;ko04380//Osteoclast differentiation;ko04152//AMPK signaling pathway;ko03320//PPAR signaling pathway;ko04211//Longevity regulating pathway - mammal;ko05216//Thyroid cancer	K08530;K08530;K08530;K08530;K08530;K08530;K08530;K08530;K08530	GO:0005634//nucleus;GO:0005654//nucleoplasm;GO:0005737//cytoplasm;GO:0005829//cytosol;GO:0032991//macromolecular complex;GO:0043231//intracellular membrane-bounded organelle;GO:0048471//perinuclear region of cytoplasm;GO:0090575//RNA polymerase II transcription factor complex	GO:0003677//DNA binding;GO:0003690//double-stranded DNA binding;GO:0003700//transcription factor activity, sequence-specific DNA binding;GO:0003707//steroid hormone receptor activity;GO:0004879//RNA polymerase II transcription factor activity, ligand-activated sequence-specific DNA binding;GO:0008022//protein C-terminus binding;GO:0008134//transcription factor binding;GO:0008144//drug binding;GO:…	GO:0000122//negative regulation of transcription from RNA polymerase II promoter;GO:0002674//negative regulation of acute inflammatory response;GO:0006355//regulation of transcription, DNA-templated;GO:0006357//regulation of transcription from RNA polymerase II promoter;GO:0006919//activation of cysteine-type endopeptidase activity involved in apoptotic process;GO:0007165//signal transduction;GO:…
ENSMUSG00000001741	0.65	0.93	0.32	2.5	1.06	2.12	34.65	30.06	18	80	68.47	34.72	Il16	interleukin 16 [Source:MGI Symbol;Acc:MGI:1270855]	Environmental Information Processing	Signaling molecules and interaction	ko04060//Cytokine-cytokine receptor interaction	K22628	GO:0005576//extracellular region;GO:0005615//extracellular space;GO:0005634//nucleus;GO:0005737//cytoplasm;GO:0005829//cytosol;GO:0005886//plasma membrane;GO:0016607//nuclear speck;GO:0090543//Flemming body	GO:0005125//cytokine activity;GO:0005515//protein binding;GO:0042609//CD4 receptor binding	GO:0006935//chemotaxis;GO:0007165//signal transduction;GO:0030595//leukocyte chemotaxis;GO:0050717//positive regulation of interleukin-1 alpha secretion;GO:0050729//positive regulation of inflammatory response;GO:0050930//induction of positive chemotaxis;GO:0051924//regulation of calcium ion transport;GO:2000778//positive regulation of interleukin-6 secretion;GO:2001184//positive regulation of in…
ENSMUSG00000001827	0.39	0.24	0.41	12.22	7.96	10.3	10	6	7	277	178	243	Folr1	folate receptor 1 (adult) [Source:MGI Symbol;Acc:MGI:95568]	Cellular Processes;Human Diseases	Transport and catabolism;Drug resistance	ko04144//Endocytosis;ko01523//Antifolate resistance	K13649;K13649	GO:0005576//extracellular region;GO:0005634//nucleus;GO:0005768//endosome;GO:0005886//plasma membrane;GO:0005903//brush border;GO:0016020//membrane;GO:0016323//basolateral plasma membrane;GO:0016324//apical plasma membrane;GO:0030136//clathrin-coated vesicle;GO:0031225//anchored component of membrane;GO:0031362//anchored component of external side of plasma membrane;GO:0031410//cytoplasmic vesicl…	GO:0005542//folic acid binding;GO:0008144//drug binding;GO:0038023//signaling receptor activity;GO:0051870//methotrexate binding;GO:0061714//folic acid receptor activity	GO:0001947//heart looping;GO:0003147//neural crest cell migration involved in heart formation;GO:0003253//cardiac neural crest cell migration involved in outflow tract morphogenesis;GO:0006620//posttranslational protein targeting to membrane;GO:0015884//folic acid transport;GO:0017015//regulation of transforming growth factor beta receptor signaling pathway;GO:0031103//axon regeneration;GO:004665…
ENSMUSG00000003476	0.37	0.28	0.47	0.96	1.07	1.1	20	15	22	59	53	69	Crhr2	corticotropin releasing hormone receptor 2 [Source:MGI Symbol;Acc:MGI:894312]	Environmental Information Processing;Human Diseases	Signaling molecules and interaction;Endocrine and metabolic diseases	ko04080//Neuroactive ligand-receptor interaction;ko04934//Cushing syndrome	K04579;K04579	GO:0005791//rough endoplasmic reticulum;GO:0005794//Golgi apparatus;GO:0005886//plasma membrane;GO:0016020//membrane;GO:0016021//integral component of membrane;GO:0030424//axon;GO:0030425//dendrite;GO:0043025//neuronal cell body;GO:0043196//varicosity;GO:0043204//perikaryon;GO:0043679//axon terminus;GO:0070852//cell body fiber	GO:0004888//transmembrane signaling receptor activity;GO:0004930//G-protein coupled receptor activity;GO:0005179//hormone activity;GO:0005515//protein binding;GO:0015056//corticotrophin-releasing factor receptor activity;GO:0017046//peptide hormone binding;GO:0043404//corticotropin-releasing hormone receptor activity	GO:0007015//actin filament organization;GO:0007165//signal transduction;GO:0007166//cell surface receptor signaling pathway;GO:0007186//G-protein coupled receptor signaling pathway;GO:0007205//protein kinase C-activating G-protein coupled receptor signaling pathway;GO:0009755//hormone-mediated signaling pathway;GO:0010460//positive regulation of heart rate;GO:0010628//positive regulation of gene …
ENSMUSG00000004655	0.17	0.11	0.17	4.73	3.67	3.35	10	7	9	324	222	230	Aqp1	aquaporin 1 [Source:MGI Symbol;Acc:MGI:103201]	Organismal Systems;Organismal Systems;Organismal Systems	Digestive system;Endocrine system;Excretory system	ko04976//Bile secretion;ko04924//Renin secretion;ko04964//Proximal tubule bicarbonate reclamation	K09864;K09864;K09864	GO:0005623//cell;GO:0005634//nucleus;GO:0005737//cytoplasm;GO:0005886//plasma membrane;GO:0005887//integral component of plasma membrane;GO:0005901//caveola;GO:0005903//brush border;GO:0009925//basal plasma membrane;GO:0016020//membrane;GO:0016021//integral component of membrane;GO:0016323//basolateral plasma membrane;GO:0016324//apical plasma membrane;GO:0020003//symbiont-containing vacuole;GO:0…	GO:0005223//intracellular cGMP activated cation channel activity;GO:0005267//potassium channel activity;GO:0005372//water transmembrane transporter activity;GO:0008519//ammonium transmembrane transporter activity;GO:0015079//potassium ion transmembrane transporter activity;GO:0015168//glycerol transmembrane transporter activity;GO:0015250//water channel activity;GO:0015267//channel activity;GO:00…	GO:0003094//glomerular filtration;GO:0003097//renal water transport;GO:0006813//potassium ion transport;GO:0006833//water transport;GO:0006884//cell volume homeostasis;GO:0006972//hyperosmotic response;GO:0009725//response to hormone;GO:0009992//cellular water homeostasis;GO:0010592//positive regulation of lamellipodium assembly;GO:0010634//positive regulation of epithelial cell migration;GO:0015…
ENSMUSG00000005237	1.02	0.83	0.82	1.44	1.69	1.18	140	155	94	208	211	209	Dnah2	dynein, axonemal, heavy chain 2 [Source:MGI Symbol;Acc:MGI:107731]	Human Diseases	Neurodegenerative diseases	ko05016//Huntington disease	K10408	GO:0005737//cytoplasm;GO:0005856//cytoskeleton;GO:0005874//microtubule;GO:0005929//cilium;GO:0005930//axoneme;GO:0030286//dynein complex;GO:0031514//motile cilium;GO:0036126//sperm flagellum;GO:0036156//inner dynein arm;GO:0042995//cell projection	GO:0000166//nucleotide binding;GO:0003774//motor activity;GO:0003777//microtubule motor activity;GO:0005524//ATP binding;GO:0008569//ATP-dependent microtubule motor activity, minus-end-directed;GO:0045505//dynein intermediate chain binding;GO:0051959//dynein light intermediate chain binding	GO:0007018//microtubule-based movement
ENSMUSG00000005268	0.77	0.31	0.39	5.18	1.72	4.07	90	74	60.06	588.71	70.53	361.12	Prlr	prolactin receptor [Source:MGI Symbol;Acc:MGI:97763]	Environmental Information Processing;Environmental Information Processing;Environmental Information Processing;Environmental Information Processing;Organismal Systems	Signal transduction;Signaling molecules and interaction;Signaling molecules and interaction;Signal transduction;Endocrine system	ko04151//PI3K-Akt signaling pathway;ko04080//Neuroactive ligand-receptor interaction;ko04060//Cytokine-cytokine receptor interaction;ko04630//Jak-STAT signaling pathway;ko04917//Prolactin signaling pathway	K05081;K05081;K05081;K05081;K05081	GO:0009897//external side of plasma membrane;GO:0009986//cell surface;GO:0016020//membrane;GO:0016021//integral component of membrane;GO:0043235//receptor complex	GO:0004896//cytokine receptor activity;GO:0004925//prolactin receptor activity;GO:0005515//protein binding;GO:0017046//peptide hormone binding;GO:0019901//protein kinase binding;GO:0019955//cytokine binding;GO:0046872//metal ion binding	GO:0007171//activation of transmembrane receptor protein tyrosine kinase activity;GO:0007259//JAK-STAT cascade;GO:0007595//lactation;GO:0009617//response to bacterium;GO:0030155//regulation of cell adhesion;GO:0030856//regulation of epithelial cell differentiation;GO:0038161//prolactin signaling pathway;GO:0042976//activation of Janus kinase activity;GO:0043066//negative regulation of apoptotic p…
ENSMUSG00000005373	1.44	0.74	0.87	0.43	0.62	0.36	48	33	38	21	29	26	Mlxipl	MLX interacting protein-like [Source:MGI Symbol;Acc:MGI:1927999]	Human Diseases;Human Diseases	Endocrine and metabolic diseases;Endocrine and metabolic diseases	ko04932//Non-alcoholic fatty liver disease (NAFLD);ko04931//Insulin resistance	K09113;K09113	GO:0005623//cell;GO:0005634//nucleus;GO:0005654//nucleoplasm;GO:0005667//transcription factor complex;GO:0005737//cytoplasm;GO:0005829//cytosol	GO:0000978//RNA polymerase II core promoter proximal region sequence-specific DNA binding;GO:0001227//transcriptional repressor activity, RNA polymerase II transcription regulatory region sequence-specific binding;GO:0003677//DNA binding;GO:0003700//transcription factor activity, sequence-specific DNA binding;GO:0005515//protein binding;GO:0008134//transcription factor binding;GO:0019901//protein…	GO:0000122//negative regulation of transcription from RNA polymerase II promoter;GO:0006110//regulation of glycolytic process;GO:0006357//regulation of transcription from RNA polymerase II promoter;GO:0008284//positive regulation of cell proliferation;GO:0009749//response to glucose;GO:0010255//glucose mediated signaling pathway;GO:0033137//negative regulation of peptidyl-serine phosphorylation;G…
ENSMUSG00000005583	96.6	115.82	77.73	60.46	50.13	59.55	5214.63	7847.67	3883.03	4584.55	3255.62	3941.85	Mef2c	myocyte enhancer factor 2C [Source:MGI Symbol;Acc:MGI:99458]	Human Diseases;Environmental Information Processing;Environmental Information Processing;Human Diseases;Organismal Systems;Environmental Information Processing;Organismal Systems	Cancers;Signal transduction;Signal transduction;Cardiovascular diseases;Endocrine system;Signal transduction;Endocrine system	ko05202//Transcriptional misregulation in cancers;ko04010//MAPK signaling pathway;ko04022//cGMP - PKG signaling pathway;ko05418//Fluid shear stress and atherosclerosis;ko04921//Oxytocin signaling pathway;ko04371//Apelin signaling pathway;ko04928//Parathyroid hormone synthesis, secretion and action	K04454;K04454;K04454;K04454;K04454;K04454;K04454	GO:0000790//nuclear chromatin;GO:0005634//nucleus;GO:0005654//nucleoplasm;GO:0005737//cytoplasm;GO:0005829//cytosol;GO:0016528//sarcoplasm;GO:0016607//nuclear speck;GO:0030017//sarcomere;GO:0032991//macromolecular complex;GO:0043231//intracellular membrane-bounded organelle;GO:0098794//postsynapse	GO:0000976//transcription regulatory region sequence-specific DNA binding;GO:0000977//RNA polymerase II regulatory region sequence-specific DNA binding;GO:0000978//RNA polymerase II core promoter proximal region sequence-specific DNA binding;GO:0000981//RNA polymerase II transcription factor activity, sequence-specific DNA binding;GO:0000987//core promoter proximal region sequence-specific DNA bi…	GO:0000122//negative regulation of transcription from RNA polymerase II promoter;GO:0000165//MAPK cascade;GO:0001568//blood vessel development;GO:0001649//osteoblast differentiation;GO:0001764//neuron migration;GO:0001782//B cell homeostasis;GO:0001947//heart looping;GO:0001958//endochondral ossification;GO:0001974//blood vessel remodeling;GO:0002062//chondrocyte differentiation;GO:0002467//germi…
ENSMUSG00000005892	0.16	0.26	0.18	1.02	2.86	0.08	5	9	5	37	91	3	Trh	thyrotropin releasing hormone [Source:MGI Symbol;Acc:MGI:98823]	Environmental Information Processing	Signaling molecules and interaction	ko04080//Neuroactive ligand-receptor interaction	K05253	GO:0005576//extracellular region;GO:0005634//nucleus;GO:0005737//cytoplasm;GO:0005886//plasma membrane;GO:0030141//secretory granule	GO:0005179//hormone activity;GO:0005515//protein binding;GO:0008437//thyrotropin-releasing hormone activity	GO:0001666//response to hypoxia;GO:0001692//histamine metabolic process;GO:0007628//adult walking behavior;GO:0009409//response to cold;GO:0009749//response to glucose;GO:0009755//hormone-mediated signaling pathway;GO:0014050//negative regulation of glutamate secretion;GO:0014054//positive regulation of gamma-aminobutyric acid secretion;GO:0014070//response to organic cyclic compound;GO:0032024//…
ENSMUSG00000006398	0.25	0.32	0.45	0.9	0.46	0.75	10	14	16	42	19	35	Cdc20	cell division cycle 20 [Source:MGI Symbol;Acc:MGI:1859866]	Human Diseases;Human Diseases;Genetic Information Processing;Cellular Processes;Cellular Processes	Infectious diseases;Cancers;Folding, sorting and degradation;Cell growth and death;Cell growth and death	ko05166//HTLV-I infection;ko05203//Viral carcinogenesis;ko04120//Ubiquitin mediated proteolysis;ko04110//Cell cycle;ko04114//Oocyte meiosis	K03363;K03363;K03363;K03363;K03363	GO:0000922//spindle pole;GO:0005654//nucleoplasm;GO:0005680//anaphase-promoting complex;GO:0005737//cytoplasm;GO:0005813//centrosome;GO:0005815//microtubule organizing center;GO:0005829//cytosol;GO:0005856//cytoskeleton;GO:0032991//macromolecular complex;GO:0048471//perinuclear region of cytoplasm	GO:0005515//protein binding;GO:0008022//protein C-terminus binding;GO:0010997//anaphase-promoting complex binding;GO:0019899//enzyme binding;GO:0042826//histone deacetylase binding;GO:0097027//ubiquitin-protein transferase activator activity	GO:0007049//cell cycle;GO:0007064//mitotic sister chromatid cohesion;GO:0007399//nervous system development;GO:0008284//positive regulation of cell proliferation;GO:0016567//protein ubiquitination;GO:0030154//cell differentiation;GO:0031145//anaphase-promoting complex-dependent proteasomal ubiquitin-dependent protein catabolic process;GO:0031915//positive regulation of synaptic plasticity;GO:0040…
ENSMUSG00000010080	0.45	0.72	0.91	1.26	2.17	1.81	25	34	40	119	101	129	Epn3	epsin 3 [Source:MGI Symbol;Acc:MGI:1919139]	Cellular Processes	Transport and catabolism	ko04144//Endocytosis	K12471	GO:0005634//nucleus;GO:0005654//nucleoplasm;GO:0005737//cytoplasm;GO:0005905//coated pit;GO:0005938//cell cortex;GO:0019897//extrinsic component of plasma membrane;GO:0030136//clathrin-coated vesicle;GO:0031410//cytoplasmic vesicle;GO:0043231//intracellular membrane-bounded organelle;GO:0048471//perinuclear region of cytoplasm	GO:0008289//lipid binding;GO:1990175//EH domain binding	GO:0008150//biological_process
ENSMUSG00000014158	0.38	0.22	0.47	2.34	2.07	1.96	23	12	30	139	125	134	Trpv4	transient receptor potential cation channel, subfamily V, member 4 [Source:MGI Symbol;Acc:MGI:1926945]	Cellular Processes;Human Diseases;Organismal Systems	Cell growth and death;Cardiovascular diseases;Sensory system	ko04218//Cellular senescence;ko05418//Fluid shear stress and atherosclerosis;ko04750//Inflammatory mediator regulation of TRP channels	K04973;K04973;K04973	GO:0005623//cell;GO:0005881//cytoplasmic microtubule;GO:0005886//plasma membrane;GO:0005887//integral component of plasma membrane;GO:0005912//adherens junction;GO:0005925//focal adhesion;GO:0005929//cilium;GO:0009986//cell surface;GO:0016020//membrane;GO:0016021//integral component of membrane;GO:0016324//apical plasma membrane;GO:0030027//lamellipodium;GO:0030054//cell junction;GO:0030175//filo…	GO:0000166//nucleotide binding;GO:0003779//actin binding;GO:0005034//osmosensor activity;GO:0005080//protein kinase C binding;GO:0005216//ion channel activity;GO:0005261//cation channel activity;GO:0005262//calcium channel activity;GO:0005515//protein binding;GO:0005516//calmodulin binding;GO:0005524//ATP binding;GO:0008017//microtubule binding;GO:0008289//lipid binding;GO:0015275//stretch-activa…	GO:0000122//negative regulation of transcription from RNA polymerase II promoter;GO:0002024//diet induced thermogenesis;GO:0006811//ion transport;GO:0006816//calcium ion transport;GO:0006874//cellular calcium ion homeostasis;GO:0006970//response to osmotic stress;GO:0006971//hypotonic response;GO:0007015//actin filament organization;GO:0007043//cell-cell junction assembly;GO:0007204//positive reg…
ENSMUSG00000014791	0.24	0.28	0.16	0.44	0.58	0.55	16	16	10	29	32	41	Elmo3	engulfment and cell motility 3 [Source:MGI Symbol;Acc:MGI:2679007]	Human Diseases	Infectious diseases	ko05100//Bacterial invasion of epithelial cells	K19241	GO:0005575//cellular_component;GO:0005737//cytoplasm	GO:0005515//protein binding;GO:0017124//SH3 domain binding	GO:0006909//phagocytosis;GO:0006915//apoptotic process;GO:0008150//biological_process;GO:0016477//cell migration
ENSMUSG00000015652	0.07	0.06	0.12	1.93	1.24	2.06	2	1	3	62	35	66	Steap1	six transmembrane epithelial antigen of the prostate 1 [Source:MGI Symbol;Acc:MGI:1917608]	Organismal Systems	Digestive system	ko04978//Mineral absorption	K14737	GO:0005768//endosome;GO:0005886//plasma membrane;GO:0010008//endosome membrane;GO:0016020//membrane;GO:0016021//integral component of membrane	GO:0016491//oxidoreductase activity;GO:0046872//metal ion binding	GO:0006811//ion transport;GO:0055072//iron ion homeostasis;GO:0055114//oxidation-reduction process
ENSMUSG00000015653	2.49	2.05	2.47	5.02	4.04	4.16	220	218	207	449	360	423	Steap2	six transmembrane epithelial antigen of prostate 2 [Source:MGI Symbol;Acc:MGI:1921301]	Organismal Systems	Digestive system	ko04978//Mineral absorption	K14738	GO:0005768//endosome;GO:0005769//early endosome;GO:0005829//cytosol;GO:0005886//plasma membrane;GO:0010008//endosome membrane;GO:0016020//membrane;GO:0016021//integral component of membrane;GO:0030140//trans-Golgi network transport vesicle;GO:0030173//integral component of Golgi membrane	GO:0008823//cupric reductase activity;GO:0016491//oxidoreductase activity;GO:0046872//metal ion binding;GO:0052851//ferric-chelate reductase (NADPH) activity	GO:0006811//ion transport;GO:0006893//Golgi to plasma membrane transport;GO:0006897//endocytosis;GO:0009725//response to hormone;GO:0015677//copper ion import;GO:0045055//regulated exocytosis;GO:0055072//iron ion homeostasis;GO:0055114//oxidation-reduction process;GO:0098706//ferric iron import across plasma membrane
ENSMUSG00000016024	1.18	1.39	0.8	4.79	4.57	4.68	65	49	40	309	264	301	Lbp	lipopolysaccharide binding protein [Source:MGI Symbol;Acc:MGI:1098776]	Human Diseases;Environmental Information Processing;Organismal Systems	Infectious diseases;Signal transduction;Immune system	ko05152//Tuberculosis;ko04064//NF-kappa B signaling pathway;ko04620//Toll-like receptor signaling pathway	K05399;K05399;K05399	GO:0005576//extracellular region;GO:0005615//extracellular space;GO:0009986//cell surface;GO:0016020//membrane	GO:0001530//lipopolysaccharide binding;GO:0005102//receptor binding;GO:0008289//lipid binding;GO:0070891//lipoteichoic acid binding;GO:0071723//lipopeptide binding	GO:0002232//leukocyte chemotaxis involved in inflammatory response;GO:0002281//macrophage activation involved in immune response;GO:0002376//immune system process;GO:0006869//lipid transport;GO:0006953//acute-phase response;GO:0008228//opsonization;GO:0015920//lipopolysaccharide transport;GO:0031663//lipopolysaccharide-mediated signaling pathway;GO:0032490//detection of molecule of bacterial orig…
ENSMUSG00000018581	0.18	0.17	0.45	0.47	1.19	0.55	56	56	47	171	177	202	Dnah11	dynein, axonemal, heavy chain 11 [Source:MGI Symbol;Acc:MGI:1100864]	Human Diseases	Neurodegenerative diseases	ko05016//Huntington disease	K10408	GO:0005576//extracellular region;GO:0005930//axoneme;GO:0030286//dynein complex;GO:0031514//motile cilium	GO:0003777//microtubule motor activity;GO:0005524//ATP binding;GO:0008569//ATP-dependent microtubule motor activity, minus-end-directed;GO:0045505//dynein intermediate chain binding;GO:0051959//dynein light intermediate chain binding	GO:0003341//cilium movement;GO:0003351//epithelial cilium movement;GO:0003356//regulation of cilium beat frequency;GO:0007018//microtubule-based movement;GO:0007368//determination of left/right symmetry;GO:0007507//heart development;GO:0007611//learning or memory;GO:0030317//sperm motility;GO:0035545//determination of left/right asymmetry in nervous system;GO:0060287//epithelial cilium movement i…
ENSMUSG00000019232	5.24	4.07	2.37	1.75	2.62	2.65	308	238	139	141	162	219	Etnppl	ethanolamine phosphate phospholyase [Source:MGI Symbol;Acc:MGI:1919010]	Metabolism;Metabolism	Global and overview maps;Lipid metabolism	ko01100//Metabolic pathways;ko00564//Glycerophospholipid metabolism	K14286;K14286	GO:0005739//mitochondrion	GO:0003824//catalytic activity;GO:0008483//transaminase activity;GO:0016829//lyase activity;GO:0030170//pyridoxal phosphate binding;GO:0050459//ethanolamine-phosphate phospho-lyase activity	GO:0008150//biological_process
ENSMUSG00000019888	3.64	3.55	3.05	5.75	4.63	5.06	173.52	160.08	93.03	232.58	188.23	222.86	Mgat4c	MGAT4 family, member C [Source:MGI Symbol;Acc:MGI:1914819]	Metabolism;Metabolism;Metabolism	Global and overview maps;Glycan biosynthesis and metabolism;Glycan biosynthesis and metabolism	ko01100//Metabolic pathways;ko00510//N-Glycan biosynthesis;ko00513//Various types of N-glycan biosynthesis	K13748;K13748;K13748	GO:0000139//Golgi membrane;GO:0005794//Golgi apparatus;GO:0016020//membrane;GO:0016021//integral component of membrane	GO:0008375//acetylglucosaminyltransferase activity;GO:0008454//alpha-1,3-mannosylglycoprotein 4-beta-N-acetylglucosaminyltransferase activity;GO:0016740//transferase activity;GO:0016757//transferase activity, transferring glycosyl groups;GO:0046872//metal ion binding	GO:0006486//protein glycosylation;GO:0006487//protein N-linked glycosylation
ENSMUSG00000020081	0.02	0	0.02	0.12	0.08	0.14	1	0	1	7	4	8	Tacr2	tachykinin receptor 2 [Source:MGI Symbol;Acc:MGI:98477]	Environmental Information Processing;Environmental Information Processing	Signaling molecules and interaction;Signal transduction	ko04080//Neuroactive ligand-receptor interaction;ko04020//Calcium signaling pathway	K04223;K04223	GO:0005886//plasma membrane;GO:0016020//membrane;GO:0016021//integral component of membrane;GO:0036126//sperm flagellum;GO:0097225//sperm midpiece	GO:0004930//G-protein coupled receptor activity;GO:0004995//tachykinin receptor activity;GO:0016497//substance K receptor activity	GO:0007165//signal transduction;GO:0007186//G-protein coupled receptor signaling pathway;GO:0007217//tachykinin receptor signaling pathway;GO:0014057//positive regulation of acetylcholine secretion, neurotransmission;GO:0014827//intestine smooth muscle contraction;GO:0033685//negative regulation of luteinizing hormone secretion;GO:0035106//operant conditioning;GO:0043117//positive regulation of v…
ENSMUSG00000020377	1.18	1.86	2.26	3.28	2.81	3.41	17	30	29	55	42	56	Ltc4s	leukotriene C4 synthase [Source:MGI Symbol;Acc:MGI:107498]	Metabolism;Metabolism	Global and overview maps;Lipid metabolism	ko01100//Metabolic pathways;ko00590//Arachidonic acid metabolism	K00807;K00807	GO:0005634//nucleus;GO:0005635//nuclear envelope;GO:0005640//nuclear outer membrane;GO:0005783//endoplasmic reticulum;GO:0005789//endoplasmic reticulum membrane;GO:0016020//membrane;GO:0016021//integral component of membrane;GO:0031965//nuclear membrane;GO:0043231//intracellular membrane-bounded organelle	GO:0004364//glutathione transferase activity;GO:0004464//leukotriene-C4 synthase activity;GO:0004602//glutathione peroxidase activity;GO:0008047//enzyme activator activity;GO:0008289//lipid binding;GO:0016829//lyase activity;GO:0042802//identical protein binding;GO:0043295//glutathione binding;GO:0044877//macromolecular complex binding	GO:0006691//leukotriene metabolic process;GO:0019370//leukotriene biosynthetic process;GO:0042759//long-chain fatty acid biosynthetic process;GO:0043085//positive regulation of catalytic activity;GO:0098869//cellular oxidant detoxification
ENSMUSG00000020660	0.74	0.43	0.41	5.5	13.39	0.31	16	11	8	141	309	8	Pomc	pro-opiomelanocortin-alpha [Source:MGI Symbol;Acc:MGI:97742]	Environmental Information Processing;Environmental Information Processing;Human Diseases;Organismal Systems;Organismal Systems;Organismal Systems;Organismal Systems;Organismal Systems	Signaling molecules and interaction;Signal transduction;Endocrine and metabolic diseases;Endocrine system;Endocrine system;Endocrine system;Endocrine system;Endocrine system	ko04080//Neuroactive ligand-receptor interaction;ko04024//cAMP signaling pathway;ko04934//Cushing syndrome;ko04915//Estrogen signaling pathway;ko04916//Melanogenesis;ko04925//Aldosterone synthesis and secretion;ko04927//Cortisol synthesis and secretion;ko04920//Adipocytokine signaling pathway	K05228;K05228;K05228;K05228;K05228;K05228;K05228;K05228	GO:0005576//extracellular region;GO:0005615//extracellular space;GO:0005737//cytoplasm;GO:0005782//peroxisomal matrix;GO:0030141//secretory granule	GO:0001664//G-protein coupled receptor binding;GO:0005102//receptor binding;GO:0005179//hormone activity;GO:0005515//protein binding;GO:0031781//type 3 melanocortin receptor binding;GO:0031782//type 4 melanocortin receptor binding;GO:0070996//type 1 melanocortin receptor binding	GO:0006091//generation of precursor metabolites and energy;GO:0007165//signal transduction;GO:0007218//neuropeptide signaling pathway;GO:0007267//cell-cell signaling;GO:0008217//regulation of blood pressure;GO:0031640//killing of cells of other organism;GO:0032098//regulation of appetite;GO:0032720//negative regulation of tumor necrosis factor production;GO:0033059//cellular pigmentation;GO:00358…
ENSMUSG00000020681	4.32	3.61	3.91	12.08	11.23	10.54	435	394	338	1438	1162	1249	Ace	angiotensin I converting enzyme (peptidyl-dipeptidase A) 1 [Source:MGI Symbol;Acc:MGI:87874]	Human Diseases;Human Diseases;Organismal Systems;Organismal Systems	Infectious diseases;Cardiovascular diseases;Endocrine system;Endocrine system	ko05142//Chagas disease (American trypanosomiasis);ko05410//Hypertrophic cardiomyopathy (HCM);ko04924//Renin secretion;ko04614//Renin-angiotensin system	K01283;K01283;K01283;K01283	GO:0005576//extracellular region;GO:0005615//extracellular space;GO:0005737//cytoplasm;GO:0005764//lysosome;GO:0005768//endosome;GO:0005886//plasma membrane;GO:0009897//external side of plasma membrane;GO:0009925//basal plasma membrane;GO:0016020//membrane;GO:0016021//integral component of membrane;GO:0031526//brush border membrane;GO:0031982//vesicle;GO:0070062//extracellular exosome;GO:0097225/…	GO:0003779//actin binding;GO:0004175//endopeptidase activity;GO:0004180//carboxypeptidase activity;GO:0005515//protein binding;GO:0008144//drug binding;GO:0008233//peptidase activity;GO:0008237//metallopeptidase activity;GO:0008238//exopeptidase activity;GO:0008239//dipeptidyl-peptidase activity;GO:0008240//tripeptidyl-peptidase activity;GO:0008241//peptidyl-dipeptidase activity;GO:0008270//zinc …	GO:0001822//kidney development;GO:0002446//neutrophil mediated immunity;GO:0003081//regulation of systemic arterial blood pressure by renin-angiotensin;GO:0003084//positive regulation of systemic arterial blood pressure;GO:0006508//proteolysis;GO:0006518//peptide metabolic process;GO:0007283//spermatogenesis;GO:0008217//regulation of blood pressure;GO:0009792//embryo development ending in birth o…
ENSMUSG00000020713	0	0.09	0	2	39.64	0.18	0	2	0	45	786	4	Gh	growth hormone [Source:MGI Symbol;Acc:MGI:95707]	Environmental Information Processing;Environmental Information Processing;Environmental Information Processing;Environmental Information Processing;Organismal Systems	Signal transduction;Signaling molecules and interaction;Signaling molecules and interaction;Signal transduction;Endocrine system	ko04151//PI3K-Akt signaling pathway;ko04080//Neuroactive ligand-receptor interaction;ko04060//Cytokine-cytokine receptor interaction;ko04630//Jak-STAT signaling pathway;ko04935//Growth hormone synthesis, secretion and action	K05438;K05438;K05438;K05438;K05438	GO:0005576//extracellular region;GO:0005615//extracellular space;GO:0005634//nucleus;GO:0005739//mitochondrion;GO:0005802//trans-Golgi network;GO:0005829//cytosol;GO:0005886//plasma membrane;GO:0030141//secretory granule	GO:0005131//growth hormone receptor binding;GO:0005179//hormone activity;GO:0008083//growth factor activity;GO:0046872//metal ion binding	GO:0007165//signal transduction;GO:0007405//neuroblast proliferation;GO:0007565//female pregnancy;GO:0009416//response to light stimulus;GO:0010828//positive regulation of glucose transport;GO:0031667//response to nutrient levels;GO:0032094//response to food;GO:0032355//response to estradiol;GO:0032869//cellular response to insulin stimulus;GO:0033143//regulation of intracellular steroid hormone …
ENSMUSG00000020912	1.16	1.58	0.85	0.7	0.75	0.77	48	72	31	34	32	37	Krt12	keratin 12 [Source:MGI Symbol;Acc:MGI:96687]	Human Diseases;Organismal Systems	Infectious diseases;Endocrine system	ko05150//Staphylococcus aureus infection;ko04915//Estrogen signaling pathway	K07604;K07604	GO:0005882//intermediate filament	GO:0005198//structural molecule activity	-
ENSMUSG00000021250	14.87	12.49	8.06	5.26	5.46	5.32	534	462	218	229	170	212	Fos	FBJ osteosarcoma oncogene [Source:MGI Symbol;Acc:MGI:95574]	Human Diseases;Human Diseases;Environmental Information Processing;Human Diseases;Human Diseases;Human Diseases;Human Diseases;Human Diseases;Environmental Information Processing;Organismal Systems;Human Diseases;Human Diseases;Human Diseases;Organismal Systems;Human Diseases;Cellular Processes;Human Diseases;Organismal Systems;Organismal Systems;Organismal Systems;Human Diseases;Organismal Syste…	Cancers;Infectious diseases;Signal transduction;Infectious disease: viral;Infectious diseases;Infectious diseases;Immune diseases;Infectious diseases;Signal transduction;Immune system;Infectious diseases;Infectious diseases;Cardiovascular diseases;Endocrine system;Infectious diseases;Cell growth and death;Cancers;Endocrine system;Nervous system;Endocrine system;Infectious disease: bacterial;Devel…	ko05200//Pathways in cancer;ko05130//Pathogenic Escherichia coli infection;ko04010//MAPK signaling pathway;ko05170//Human immunodeficiency virus 1 infection;ko05166//HTLV-I infection;ko05132//Salmonella infection;ko05323//Rheumatoid arthritis;ko05167//Kaposi sarcoma-associated herpesvirus infection;ko04024//cAMP signaling pathway;ko04662//B cell receptor signaling pathway;ko05140//Leishmaniasis;k…	K04379;K04379;K04379;K04379;K04379;K04379;K04379;K04379;K04379;K04379;K04379;K04379;K04379;K04379;K04379;K04379;K04379;K04379;K04379;K04379;K04379;K04379;K04379;K04379;K04379;K04379;K04379;K04379;K04379;K04379;K04379;K04379;K04379;K04379;K04379;K04379;K04379;K04379;K04379;K04379	GO:0005634//nucleus;GO:0005654//nucleoplasm;GO:0005667//transcription factor complex;GO:0005737//cytoplasm;GO:0005783//endoplasmic reticulum;GO:0005829//cytosol;GO:0016020//membrane;GO:0032993//protein-DNA complex;GO:0035976//AP1 complex;GO:0043005//neuron projection	GO:0000978//RNA polymerase II core promoter proximal region sequence-specific DNA binding;GO:0000979//RNA polymerase II core promoter sequence-specific DNA binding;GO:0000981//RNA polymerase II transcription factor activity, sequence-specific DNA binding;GO:0001102//RNA polymerase II activating transcription factor binding;GO:0001228//transcriptional activator activity, RNA polymerase II transcri…	GO:0001661//conditioned taste aversion;GO:0006355//regulation of transcription, DNA-templated;GO:0006357//regulation of transcription from RNA polymerase II promoter;GO:0006366//transcription from RNA polymerase II promoter;GO:0007179//transforming growth factor beta receptor signaling pathway;GO:0007399//nervous system development;GO:0007565//female pregnancy;GO:0007568//aging;GO:0009409//respon…
ENSMUSG00000021342	0	0.05	0	0.39	6.22	0.04	0	1	0	9	127	1	Prl	prolactin [Source:MGI Symbol;Acc:MGI:97762]	Environmental Information Processing;Environmental Information Processing;Environmental Information Processing;Environmental Information Processing;Organismal Systems	Signal transduction;Signaling molecules and interaction;Signaling molecules and interaction;Signal transduction;Endocrine system	ko04151//PI3K-Akt signaling pathway;ko04080//Neuroactive ligand-receptor interaction;ko04060//Cytokine-cytokine receptor interaction;ko04630//Jak-STAT signaling pathway;ko04917//Prolactin signaling pathway	K05439;K05439;K05439;K05439;K05439	GO:0005576//extracellular region;GO:0005615//extracellular space;GO:0030141//secretory granule	GO:0005148//prolactin receptor binding;GO:0005179//hormone activity	GO:0001937//negative regulation of endothelial cell proliferation;GO:0007165//signal transduction;GO:0007565//female pregnancy;GO:0007567//parturition;GO:0007584//response to nutrient;GO:0007595//lactation;GO:0007623//circadian rhythm;GO:0008284//positive regulation of cell proliferation;GO:0014070//response to organic cyclic compound;GO:0030278//regulation of ossification;GO:0030879//mammary gla…
ENSMUSG00000021751	0.08	0.02	0.16	0.19	0.39	0.21	2	1	2	13	10	12	Acox2	acyl-Coenzyme A oxidase 2, branched chain [Source:MGI Symbol;Acc:MGI:1934852]	Metabolism;Organismal Systems;Cellular Processes;Metabolism	Global and overview maps;Endocrine system;Transport and catabolism;Lipid metabolism	ko01100//Metabolic pathways;ko03320//PPAR signaling pathway;ko04146//Peroxisome;ko00120//Primary bile acid biosynthesis	K10214;K10214;K10214;K10214	GO:0005777//peroxisome;GO:0005829//cytosol;GO:0043231//intracellular membrane-bounded organelle	GO:0003997//acyl-CoA oxidase activity;GO:0005504//fatty acid binding;GO:0016491//oxidoreductase activity;GO:0016627//oxidoreductase activity, acting on the CH-CH group of donors;GO:0033791//3alpha,7alpha,12alpha-trihydroxy-5beta-cholestanoyl-CoA 24-hydroxylase activity;GO:0042803//protein homodimerization activity;GO:0050660//flavin adenine dinucleotide binding;GO:0071949//FAD binding	GO:0006629//lipid metabolic process;GO:0006631//fatty acid metabolic process;GO:0006635//fatty acid beta-oxidation;GO:0010942//positive regulation of cell death;GO:0033540//fatty acid beta-oxidation using acyl-CoA oxidase;GO:0055088//lipid homeostasis;GO:0055114//oxidation-reduction process;GO:1902884//positive regulation of response to oxidative stress
ENSMUSG00000021760	1.89	2.06	1.97	2.94	3.33	2.91	40	50	40	73	76	74	Gpx8	glutathione peroxidase 8 (putative) [Source:MGI Symbol;Acc:MGI:1916840]	Metabolism;Human Diseases;Metabolism;Organismal Systems;Metabolism;Human Diseases	Global and overview maps;Neurodegenerative diseases;Lipid metabolism;Endocrine system;Metabolism of other amino acids;Neurodegenerative diseases	ko01100//Metabolic pathways;ko05016//Huntington disease;ko00590//Arachidonic acid metabolism;ko04918//Thyroid hormone synthesis;ko00480//Glutathione metabolism;ko05014//Amyotrophic lateral sclerosis (ALS)	K00432;K00432;K00432;K00432;K00432;K00432	GO:0005575//cellular_component;GO:0016020//membrane;GO:0016021//integral component of membrane	GO:0004601//peroxidase activity;GO:0004602//glutathione peroxidase activity;GO:0016491//oxidoreductase activity	GO:0006979//response to oxidative stress;GO:0055114//oxidation-reduction process;GO:0098869//cellular oxidant detoxification
ENSMUSG00000021948	4.24	6.01	6.34	9.19	7.24	12.42	258	410	347	665	463	897	Prkcd	protein kinase C, delta [Source:MGI Symbol;Acc:MGI:97598]	Human Diseases;Organismal Systems;Organismal Systems;Organismal Systems;Cellular Processes;Organismal Systems;Organismal Systems;Organismal Systems;Organismal Systems;Organismal Systems;Human Diseases;Human Diseases;Organismal Systems;Organismal Systems;Human Diseases	Infectious diseases;Immune system;Immune system;Immune system;Transport and catabolism;Endocrine system;Circulatory system;Sensory system;Nervous system;Immune system;Endocrine and metabolic diseases;Endocrine and metabolic diseases;Development and regeneration;Endocrine system;Endocrine and metabolic diseases	ko05131//Shigellosis;ko04621//NOD-like receptor signaling pathway;ko04666//Fc gamma R-mediated phagocytosis;ko04062//Chemokine signaling pathway;ko04140//Autophagy - animal;ko04915//Estrogen signaling pathway;ko04270//Vascular smooth muscle contraction;ko04750//Inflammatory mediator regulation of TRP channels;ko04722//Neurotrophin signaling pathway;ko04625//C-type lectin receptor signaling pathwa…	K06068;K06068;K06068;K06068;K06068;K06068;K06068;K06068;K06068;K06068;K06068;K06068;K06068;K06068;K06068	GO:0005634//nucleus;GO:0005737//cytoplasm;GO:0005739//mitochondrion;GO:0005783//endoplasmic reticulum;GO:0005829//cytosol;GO:0005886//plasma membrane;GO:0005911//cell-cell junction;GO:0016020//membrane;GO:0016363//nuclear matrix;GO:0048471//perinuclear region of cytoplasm;GO:0099524//postsynaptic cytosol	GO:0000166//nucleotide binding;GO:0004672//protein kinase activity;GO:0004674//protein serine/threonine kinase activity;GO:0004697//protein kinase C activity;GO:0004698//calcium-dependent protein kinase C activity;GO:0004699//calcium-independent protein kinase C activity;GO:0004715//non-membrane spanning protein tyrosine kinase activity;GO:0005515//protein binding;GO:0005524//ATP binding;GO:00080…	GO:0006468//protein phosphorylation;GO:0006915//apoptotic process;GO:0006979//response to oxidative stress;GO:0007049//cell cycle;GO:0016064//immunoglobulin mediated immune response;GO:0016310//phosphorylation;GO:0016572//histone phosphorylation;GO:0018105//peptidyl-serine phosphorylation;GO:0018107//peptidyl-threonine phosphorylation;GO:0018108//peptidyl-tyrosine phosphorylation;GO:0023021//term…
ENSMUSG00000021981	7.69	7.72	7.55	16.87	13.3	16.23	439	484	377	961	644	780	Cab39l	calcium binding protein 39-like [Source:MGI Symbol;Acc:MGI:1914081]	Environmental Information Processing;Environmental Information Processing	Signal transduction;Signal transduction	ko04150//mTOR signaling pathway;ko04152//AMPK signaling pathway	K08272;K08272	-	GO:0004674//protein serine/threonine kinase activity	GO:0023014//signal transduction by protein phosphorylation
ENSMUSG00000022425	51.26	56.87	48.36	198.72	209.77	229.7	3301	4052	2845	15531	14523	18053	Enpp2	ectonucleotide pyrophosphatase/phosphodiesterase 2 [Source:MGI Symbol;Acc:MGI:1321390]	Metabolism	Lipid metabolism	ko00565//Ether lipid metabolism	K01122	GO:0005576//extracellular region;GO:0005615//extracellular space;GO:0005737//cytoplasm;GO:0005794//Golgi apparatus;GO:0005887//integral component of plasma membrane;GO:0016020//membrane;GO:0016021//integral component of membrane	GO:0003676//nucleic acid binding;GO:0003824//catalytic activity;GO:0004528//phosphodiesterase I activity;GO:0004551//nucleotide diphosphatase activity;GO:0004622//lysophospholipase activity;GO:0005044//scavenger receptor activity;GO:0005509//calcium ion binding;GO:0008270//zinc ion binding;GO:0016787//hydrolase activity;GO:0030247//polysaccharide binding;GO:0046872//metal ion binding;GO:0047391//…	GO:0001953//negative regulation of cell-matrix adhesion;GO:0006629//lipid metabolic process;GO:0006644//phospholipid metabolic process;GO:0006897//endocytosis;GO:0006935//chemotaxis;GO:0006955//immune response;GO:0008284//positive regulation of cell proliferation;GO:0009395//phospholipid catabolic process;GO:0010634//positive regulation of epithelial cell migration;GO:0016042//lipid catabolic pro…
ENSMUSG00000022512	1.25	0.97	1.33	1.66	1.87	2.04	90	78	85	141	140	173	Cldn1	claudin 1 [Source:MGI Symbol;Acc:MGI:1276109]	Human Diseases;Cellular Processes;Human Diseases;Environmental Information Processing;Organismal Systems	Infectious diseases;Cellular community - eukaryotes;Infectious diseases;Signaling molecules and interaction;Immune system	ko05130//Pathogenic Escherichia coli infection;ko04530//Tight junction;ko05160//Hepatitis C;ko04514//Cell adhesion molecules (CAMs);ko04670//Leukocyte transendothelial migration	K06087;K06087;K06087;K06087;K06087	GO:0005737//cytoplasm;GO:0005886//plasma membrane;GO:0005887//integral component of plasma membrane;GO:0005911//cell-cell junction;GO:0005923//bicellular tight junction;GO:0016020//membrane;GO:0016021//integral component of membrane;GO:0016323//basolateral plasma membrane;GO:0016324//apical plasma membrane;GO:0016328//lateral plasma membrane;GO:0030054//cell junction;GO:0032991//macromolecular co…	GO:0001618//virus receptor activity;GO:0005198//structural molecule activity;GO:0005515//protein binding;GO:0042802//identical protein binding	GO:0007568//aging;GO:0008065//establishment of blood-nerve barrier;GO:0009636//response to toxic substance;GO:0016338//calcium-independent cell-cell adhesion via plasma membrane cell-adhesion molecules;GO:0030335//positive regulation of cell migration;GO:0032496//response to lipopolysaccharide;GO:0034331//cell junction maintenance;GO:0042538//hyperosmotic salinity response;GO:0045216//cell-cell j…
ENSMUSG00000022602	79.08	55.5	43.33	32.43	37.6	37.62	5376	4180	2615	2584	2642	3000	Arc	activity regulated cytoskeletal-associated protein [Source:MGI Symbol;Acc:MGI:88067]	Human Diseases	Substance dependence	ko05031//Amphetamine addiction	K15867	GO:0001669//acrosomal vesicle;GO:0005737//cytoplasm;GO:0005768//endosome;GO:0005856//cytoskeleton;GO:0005886//plasma membrane;GO:0005938//cell cortex;GO:0014069//postsynaptic density;GO:0015629//actin cytoskeleton;GO:0016020//membrane;GO:0030054//cell junction;GO:0030425//dendrite;GO:0031410//cytoplasmic vesicle;GO:0031901//early endosome membrane;GO:0042995//cell projection;GO:0043197//dendritic…	GO:0003723//RNA binding;GO:0003729//mRNA binding;GO:0003779//actin binding;GO:0005515//protein binding	GO:0006897//endocytosis;GO:0007010//cytoskeleton organization;GO:0007275//multicellular organism development;GO:0007492//endoderm development;GO:0007612//learning;GO:0007616//long-term memory;GO:0009952//anterior/posterior pattern specification;GO:0016477//cell migration;GO:0022604//regulation of cell morphogenesis;GO:0048168//regulation of neuronal synaptic plasticity;GO:0050804//modulation of s…
ENSMUSG00000022607	20.77	17.72	15.95	14.07	10.32	11.03	1049.26	1115.45	749.63	1085	746.71	918.44	Ptk2	PTK2 protein tyrosine kinase 2 [Source:MGI Symbol;Acc:MGI:95481]	Human Diseases;Environmental Information Processing;Human Diseases;Human Diseases;Human Diseases;Human Diseases;Human Diseases;Human Diseases;Cellular Processes;Human Diseases;Cellular Processes;Organismal Systems;Organismal Systems;Human Diseases;Human Diseases;Organismal Systems;Organismal Systems;Human Diseases;Human Diseases;Environmental Information Processing;Human Diseases;Environmental In…	Cancers;Signal transduction;Infectious diseases;Cancers;Infectious diseases;Infectious disease: viral;Infectious diseases;Infectious diseases;Cell motility;Cancers;Cellular community - eukaryotes;Immune system;Development;Cardiovascular diseases;Infectious disease: bacterial;Immune system;Endocrine system;Cancers;Drug resistance;Signal transduction;Infectious diseases;Signal transduction	ko05200//Pathways in cancer;ko04151//PI3K-Akt signaling pathway;ko05165//Human papillomavirus infection;ko05202//Transcriptional misregulation in cancers;ko05163//Human cytomegalovirus infection;ko05170//Human immunodeficiency virus 1 infection;ko05131//Shigellosis;ko05146//Amoebiasis;ko04810//Regulation of actin cytoskeleton;ko05205//Proteoglycans in cancer;ko04510//Focal adhesion;ko04062//Chemo…	K05725;K05725;K05725;K05725;K05725;K05725;K05725;K05725;K05725;K05725;K05725;K05725;K05725;K05725;K05725;K05725;K05725;K05725;K05725;K05725;K05725;K05725	GO:0001725//stress fiber;GO:0005623//cell;GO:0005634//nucleus;GO:0005730//nucleolus;GO:0005737//cytoplasm;GO:0005815//microtubule organizing center;GO:0005829//cytosol;GO:0005856//cytoskeleton;GO:0005886//plasma membrane;GO:0005925//focal adhesion;GO:0014704//intercalated disc;GO:0016020//membrane;GO:0016323//basolateral plasma membrane;GO:0016324//apical plasma membrane;GO:0016604//nuclear body;…	GO:0000166//nucleotide binding;GO:0003779//actin binding;GO:0004672//protein kinase activity;GO:0004713//protein tyrosine kinase activity;GO:0004715//non-membrane spanning protein tyrosine kinase activity;GO:0005178//integrin binding;GO:0005515//protein binding;GO:0005524//ATP binding;GO:0008432//JUN kinase binding;GO:0016301//kinase activity;GO:0016740//transferase activity;GO:0019901//protein k…	GO:0000165//MAPK cascade;GO:0000226//microtubule cytoskeleton organization;GO:0001525//angiogenesis;GO:0001568//blood vessel development;GO:0001570//vasculogenesis;GO:0001764//neuron migration;GO:0001932//regulation of protein phosphorylation;GO:0001934//positive regulation of protein phosphorylation;GO:0006468//protein phosphorylation;GO:0007097//nuclear migration;GO:0007172//signal complex asse…
ENSMUSG00000023034	26.46	21.61	16.05	14.21	14.25	14.24	1464.01	1327.66	788.79	925.31	817.98	929	Nr4a1	nuclear receptor subfamily 4, group A, member 1 [Source:MGI Symbol;Acc:MGI:1352454]	Environmental Information Processing;Environmental Information Processing;Human Diseases;Organismal Systems;Organismal Systems	Signal transduction;Signal transduction;Endocrine and metabolic diseases;Endocrine system;Endocrine system	ko04151//PI3K-Akt signaling pathway;ko04010//MAPK signaling pathway;ko04934//Cushing syndrome;ko04925//Aldosterone synthesis and secretion;ko04927//Cortisol synthesis and secretion	K04465;K04465;K04465;K04465;K04465	GO:0005634//nucleus;GO:0005654//nucleoplasm;GO:0005667//transcription factor complex;GO:0005737//cytoplasm;GO:0005739//mitochondrion;GO:0005829//cytosol;GO:0031965//nuclear membrane	GO:0000977//RNA polymerase II regulatory region sequence-specific DNA binding;GO:0000978//RNA polymerase II core promoter proximal region sequence-specific DNA binding;GO:0001228//transcriptional activator activity, RNA polymerase II transcription regulatory region sequence-specific binding;GO:0003677//DNA binding;GO:0003700//transcription factor activity, sequence-specific DNA binding;GO:0003707…	GO:0001938//positive regulation of endothelial cell proliferation;GO:0002042//cell migration involved in sprouting angiogenesis;GO:0006355//regulation of transcription, DNA-templated;GO:0006915//apoptotic process;GO:0010035//response to inorganic substance;GO:0030522//intracellular receptor signaling pathway;GO:0032496//response to lipopolysaccharide;GO:0035767//endothelial cell chemotaxis;GO:003…
ENSMUSG00000023043	0.34	0.28	0.39	2.85	2.6	2.24	11	10	11	107	86	84	Krt18	keratin 18 [Source:MGI Symbol;Acc:MGI:96692]	Human Diseases;Organismal Systems	Infectious diseases;Endocrine system	ko05150//Staphylococcus aureus infection;ko04915//Estrogen signaling pathway	K07604;K07604	GO:0005634//nucleus;GO:0005730//nucleolus;GO:0005737//cytoplasm;GO:0005815//microtubule organizing center;GO:0005829//cytosol;GO:0005882//intermediate filament;GO:0016363//nuclear matrix;GO:0034451//centriolar satellite;GO:0045095//keratin filament;GO:0071944//cell periphery	GO:0005198//structural molecule activity;GO:0005515//protein binding;GO:0097110//scaffold protein binding	GO:0033209//tumor necrosis factor-mediated signaling pathway;GO:0043000//Golgi to plasma membrane CFTR protein transport;GO:0043066//negative regulation of apoptotic process;GO:0045104//intermediate filament cytoskeleton organization;GO:0097191//extrinsic apoptotic signaling pathway;GO:0097284//hepatocyte apoptotic process
ENSMUSG00000023348	1.29	1.44	1.28	1.77	2.45	1.96	62	77	55	100	122	111	Trip6	thyroid hormone receptor interactor 6 [Source:MGI Symbol;Acc:MGI:1343458]	Organismal Systems	Immune system	ko04621//NOD-like receptor signaling pathway	K12792	GO:0001725//stress fiber;GO:0005634//nucleus;GO:0005737//cytoplasm;GO:0005829//cytosol;GO:0005856//cytoskeleton;GO:0005886//plasma membrane;GO:0005925//focal adhesion;GO:0030054//cell junction	GO:0005149//interleukin-1 receptor binding;GO:0005515//protein binding;GO:0019900//kinase binding;GO:0046872//metal ion binding	GO:0007155//cell adhesion;GO:0007165//signal transduction;GO:0030335//positive regulation of cell migration;GO:0043009//chordate embryonic development;GO:1901224//positive regulation of NIK/NF-kappaB signaling
ENSMUSG00000024164	0.11	0.26	0.54	0.44	0.58	0.51	13	33	44	59	69	68	C3	complement component 3 [Source:MGI Symbol;Acc:MGI:88227]	Human Diseases;Environmental Information Processing;Cellular Processes;Human Diseases;Human Diseases;Human Diseases;Human Diseases;Human Diseases;Human Diseases;Human Diseases;Human Diseases;Organismal Systems;Human Diseases;Human Diseases	Infectious diseases;Signaling molecules and interaction;Transport and catabolism;Infectious diseases;Immune diseases;Infectious diseases;Infectious diseases;Cancers;Infectious diseases;Infectious diseases;Infectious diseases;Immune system;Infectious diseases;Infectious diseases	ko05168//Herpes simplex infection;ko04080//Neuroactive ligand-receptor interaction;ko04145//Phagosome;ko05152//Tuberculosis;ko05322//Systemic lupus erythematosus;ko05150//Staphylococcus aureus infection;ko05131//Shigellosis;ko05203//Viral carcinogenesis;ko05167//Kaposi sarcoma-associated herpesvirus infection;ko05140//Leishmaniasis;ko05142//Chagas disease (American trypanosomiasis);ko04610//Compl…	K03990;K03990;K03990;K03990;K03990;K03990;K03990;K03990;K03990;K03990;K03990;K03990;K03990;K03990	GO:0005576//extracellular region;GO:0005615//extracellular space;GO:0009986//cell surface;GO:0032991//macromolecular complex	GO:0004866//endopeptidase inhibitor activity;GO:0005515//protein binding;GO:0008289//lipid binding;GO:0031715//C5L2 anaphylatoxin chemotactic receptor binding;GO:0048037//cofactor binding	GO:0001798//positive regulation of type IIa hypersensitivity;GO:0001934//positive regulation of protein phosphorylation;GO:0001970//positive regulation of activation of membrane attack complex;GO:0002376//immune system process;GO:0006629//lipid metabolic process;GO:0006631//fatty acid metabolic process;GO:0006954//inflammatory response;GO:0006956//complement activation;GO:0006957//complement acti…
ENSMUSG00000024190	13.77	11.68	7.2	6.25	5.49	5.77	610	573	283	319	251	300	Dusp1	dual specificity phosphatase 1 [Source:MGI Symbol;Acc:MGI:105120]	Environmental Information Processing;Human Diseases;Organismal Systems	Signal transduction;Cardiovascular diseases;Nervous system	ko04010//MAPK signaling pathway;ko05418//Fluid shear stress and atherosclerosis;ko04726//Serotonergic synapse	K21278;K21278;K21278	GO:0005634//nucleus;GO:0005737//cytoplasm	GO:0004721//phosphoprotein phosphatase activity;GO:0004722//protein serine/threonine phosphatase activity;GO:0004725//protein tyrosine phosphatase activity;GO:0008138//protein tyrosine/serine/threonine phosphatase activity;GO:0008330//protein tyrosine/threonine phosphatase activity;GO:0016787//hydrolase activity;GO:0016791//phosphatase activity;GO:0017017//MAP kinase tyrosine/serine/threonine pho…	GO:0000188//inactivation of MAPK activity;GO:0001706//endoderm formation;GO:0006470//protein dephosphorylation;GO:0007049//cell cycle;GO:0007162//negative regulation of cell adhesion;GO:0008285//negative regulation of cell proliferation;GO:0009416//response to light stimulus;GO:0010033//response to organic substance;GO:0016311//dephosphorylation;GO:0032355//response to estradiol;GO:0032526//respo…
ENSMUSG00000025270	2.66	1.86	1.44	3.84	2.3	3.7	115	93	51	201	106	194	Alas2	aminolevulinic acid synthase 2, erythroid [Source:MGI Symbol;Acc:MGI:87990]	Metabolism;Metabolism;Metabolism	Global and overview maps;Metabolism of cofactors and vitamins;Amino acid metabolism	ko01100//Metabolic pathways;ko00860//Porphyrin and chlorophyll metabolism;ko00260//Glycine, serine and threonine metabolism	K00643;K00643;K00643	GO:0005623//cell;GO:0005739//mitochondrion;GO:0005743//mitochondrial inner membrane;GO:0005759//mitochondrial matrix	GO:0003824//catalytic activity;GO:0003870//5-aminolevulinate synthase activity;GO:0016594//glycine binding;GO:0016740//transferase activity;GO:0016746//transferase activity, transferring acyl groups;GO:0030170//pyridoxal phosphate binding;GO:0050662//coenzyme binding	GO:0001666//response to hypoxia;GO:0006778//porphyrin-containing compound metabolic process;GO:0006782//protoporphyrinogen IX biosynthetic process;GO:0006783//heme biosynthetic process;GO:0006879//cellular iron ion homeostasis;GO:0009058//biosynthetic process;GO:0030218//erythrocyte differentiation;GO:0033014//tetrapyrrole biosynthetic process;GO:0042541//hemoglobin biosynthetic process
ENSMUSG00000025350	0.8	1.36	0.44	3.81	3.34	4.37	22.5	27.25	10.92	96.32	84.74	96.89	Rdh5	retinol dehydrogenase 5 [Source:MGI Symbol;Acc:MGI:1201412]	Metabolism	Metabolism of cofactors and vitamins	ko00830//Retinol metabolism	K00061	GO:0005783//endoplasmic reticulum;GO:0005788//endoplasmic reticulum lumen;GO:0005789//endoplasmic reticulum membrane;GO:0016020//membrane;GO:0016021//integral component of membrane;GO:0044297//cell body	GO:0004745//retinol dehydrogenase activity;GO:0016491//oxidoreductase activity;GO:0042803//protein homodimerization activity;GO:0047023//androsterone dehydrogenase activity;GO:0047044//androstan-3-alpha,17-beta-diol dehydrogenase activity	GO:0001523//retinoid metabolic process;GO:0006629//lipid metabolic process;GO:0007601//visual perception;GO:0008202//steroid metabolic process;GO:0042572//retinol metabolic process;GO:0050896//response to stimulus;GO:0055114//oxidation-reduction process
ENSMUSG00000025488	0.12	0	0.14	0.64	1.45	0.85	1	0	1	6	12	8	Cox8b	cytochrome c oxidase subunit 8B [Source:MGI Symbol;Acc:MGI:105958]	Metabolism;Human Diseases;Human Diseases;Organismal Systems;Human Diseases;Human Diseases;Metabolism;Organismal Systems	Global and overview maps;Neurodegenerative diseases;Neurodegenerative diseases;Environmental adaptation;Endocrine and metabolic diseases;Neurodegenerative diseases;Energy metabolism;Circulatory system	ko01100//Metabolic pathways;ko05010//Alzheimer disease;ko05016//Huntington disease;ko04714//Thermogenesis;ko04932//Non-alcoholic fatty liver disease (NAFLD);ko05012//Parkinson disease;ko00190//Oxidative phosphorylation;ko04260//Cardiac muscle contraction	K02273;K02273;K02273;K02273;K02273;K02273;K02273;K02273	GO:0005739//mitochondrion;GO:0005743//mitochondrial inner membrane;GO:0016020//membrane;GO:0016021//integral component of membrane;GO:0045277//respiratory chain complex IV	GO:0004129//cytochrome-c oxidase activity	GO:0006119//oxidative phosphorylation;GO:0022900//electron transport chain;GO:1902600//hydrogen ion transmembrane transport
ENSMUSG00000026479	2.95	3.56	2.33	1.42	1.06	1.65	321	424	207	184	124	215	Lamc2	laminin, gamma 2 [Source:MGI Symbol;Acc:MGI:99913]	Human Diseases;Environmental Information Processing;Human Diseases;Human Diseases;Cellular Processes;Human Diseases;Human Diseases;Environmental Information Processing	Cancers;Signal transduction;Infectious diseases;Infectious diseases;Cellular community - eukaryotes;Infectious diseases;Cancers;Signaling molecules and interaction	ko05200//Pathways in cancer;ko04151//PI3K-Akt signaling pathway;ko05165//Human papillomavirus infection;ko05146//Amoebiasis;ko04510//Focal adhesion;ko05145//Toxoplasmosis;ko05222//Small cell lung cancer;ko04512//ECM-receptor interaction	K06246;K06246;K06246;K06246;K06246;K06246;K06246;K06246	GO:0005607//laminin-2 complex;GO:0005615//extracellular space;GO:0005938//cell cortex;GO:0016020//membrane;GO:0031012//extracellular matrix;GO:0048471//perinuclear region of cytoplasm	-	GO:0008284//positive regulation of cell proliferation;GO:0030335//positive regulation of cell migration
ENSMUSG00000026579	0.09	0.08	0.12	3.12	2.87	3.34	15	14	18	604	490	647	F5	coagulation factor V [Source:MGI Symbol;Acc:MGI:88382]	Organismal Systems	Immune system	ko04610//Complement and coagulation cascades	K03902	GO:0005576//extracellular region;GO:0005615//extracellular space;GO:0005783//endoplasmic reticulum;GO:0005794//Golgi apparatus;GO:0031091//platelet alpha granule	GO:0005507//copper ion binding;GO:0046872//metal ion binding	GO:0007596//blood coagulation;GO:0007599//hemostasis;GO:0008015//blood circulation
ENSMUSG00000026822	0.98	0.18	0.17	0.04	0	0.08	20	4	3	1	0	2	Lcn2	lipocalin 2 [Source:MGI Symbol;Acc:MGI:96757]	Organismal Systems	Immune system	ko04657//IL-17 signaling pathway	K21129	GO:0005576//extracellular region;GO:0005615//extracellular space;GO:0005623//cell;GO:0005829//cytosol;GO:0031410//cytoplasmic vesicle;GO:0060205//cytoplasmic membrane-bounded vesicle lumen	GO:0002020//protease binding;GO:0005506//iron ion binding;GO:0005515//protein binding;GO:0036094//small molecule binding;GO:0042802//identical protein binding;GO:1903981//enterobactin binding	GO:0002376//immune system process;GO:0006811//ion transport;GO:0006915//apoptotic process;GO:0006979//response to oxidative stress;GO:0009615//response to virus;GO:0009617//response to bacterium;GO:0009635//response to herbicide;GO:0010046//response to mycotoxin;GO:0010628//positive regulation of gene expression;GO:0015891//siderophore transport;GO:0031346//positive regulation of cell projection …
ENSMUSG00000026971	0	0	0.01	0.07	0.04	0.02	0	0	1	7	4	3	Itgb6	integrin beta 6 [Source:MGI Symbol;Acc:MGI:96615]	Environmental Information Processing;Human Diseases;Cellular Processes;Human Diseases;Cellular Processes;Human Diseases;Environmental Information Processing;Human Diseases	Signal transduction;Infectious diseases;Cell motility;Cardiovascular diseases;Cellular community - eukaryotes;Cardiovascular diseases;Signaling molecules and interaction;Cardiovascular diseases	ko04151//PI3K-Akt signaling pathway;ko05165//Human papillomavirus infection;ko04810//Regulation of actin cytoskeleton;ko05414//Dilated cardiomyopathy (DCM);ko04510//Focal adhesion;ko05410//Hypertrophic cardiomyopathy (HCM);ko04512//ECM-receptor interaction;ko05412//Arrhythmogenic right ventricular cardiomyopathy (ARVC)	K06589;K06589;K06589;K06589;K06589;K06589;K06589;K06589	GO:0005654//nucleoplasm;GO:0005813//centrosome;GO:0005925//focal adhesion;GO:0008305//integrin complex;GO:0009897//external side of plasma membrane;GO:0016020//membrane;GO:0016021//integral component of membrane;GO:0030054//cell junction;GO:0034685//integrin alphav-beta6 complex;GO:0043235//receptor complex	GO:0005178//integrin binding;GO:0038023//signaling receptor activity	GO:0006954//inflammatory response;GO:0007155//cell adhesion;GO:0007160//cell-matrix adhesion;GO:0007229//integrin-mediated signaling pathway;GO:0016477//cell migration;GO:0033627//cell adhesion mediated by integrin;GO:0038044//transforming growth factor-beta secretion;GO:1901388//regulation of transforming growth factor beta activation
ENSMUSG00000026976	0	0	0	0.06	0.15	0.28	0	0	0	3	6	4	Pax8	paired box 8 [Source:MGI Symbol;Acc:MGI:97492]	Human Diseases;Human Diseases;Organismal Systems;Human Diseases	Cancers;Cancers;Endocrine system;Cancers	ko05200//Pathways in cancer;ko05202//Transcriptional misregulation in cancers;ko04918//Thyroid hormone synthesis;ko05216//Thyroid cancer	K09293;K09293;K09293;K09293	GO:0005634//nucleus;GO:0005654//nucleoplasm;GO:0005667//transcription factor complex	GO:0000978//RNA polymerase II core promoter proximal region sequence-specific DNA binding;GO:0001228//transcriptional activator activity, RNA polymerase II transcription regulatory region sequence-specific binding;GO:0003677//DNA binding;GO:0003700//transcription factor activity, sequence-specific DNA binding;GO:0005515//protein binding;GO:0043565//sequence-specific DNA binding;GO:0044212//transc…	GO:0001655//urogenital system development;GO:0001656//metanephros development;GO:0001658//branching involved in ureteric bud morphogenesis;GO:0001822//kidney development;GO:0001823//mesonephros development;GO:0003281//ventricular septum development;GO:0003337//mesenchymal to epithelial transition involved in metanephros morphogenesis;GO:0006351//transcription, DNA-templated;GO:0006355//regulation…
ENSMUSG00000027315	0.61	0.43	0.47	0.89	1.3	0.67	31	24	21	53	68	40	Spint1	serine protease inhibitor, Kunitz type 1 [Source:MGI Symbol;Acc:MGI:1338033]	Human Diseases;Human Diseases	Cancers;Cancers	ko05202//Transcriptional misregulation in cancers;ko05215//Prostate cancer	K15619;K15619	GO:0005576//extracellular region;GO:0005886//plasma membrane	GO:0004867//serine-type endopeptidase inhibitor activity;GO:0005515//protein binding;GO:0030414//peptidase inhibitor activity	GO:0001843//neural tube closure;GO:0001892//embryonic placenta development;GO:0010466//negative regulation of peptidase activity;GO:0010951//negative regulation of endopeptidase activity;GO:0030198//extracellular matrix organization;GO:0045687//positive regulation of glial cell differentiation;GO:0046718//viral entry into host cell;GO:0060670//branching involved in labyrinthine layer morphogenesi…
ENSMUSG00000027360	0.34	0.46	0.3	1.05	0.92	0.66	18	27	10	35	45	39	Hdc	histidine decarboxylase [Source:MGI Symbol;Acc:MGI:96062]	Metabolism;Metabolism	Global and overview maps;Amino acid metabolism	ko01100//Metabolic pathways;ko00340//Histidine metabolism	K01590;K01590	GO:0005829//cytosol;GO:0030425//dendrite;GO:0043025//neuronal cell body	GO:0003824//catalytic activity;GO:0004398//histidine decarboxylase activity;GO:0016597//amino acid binding;GO:0016829//lyase activity;GO:0016831//carboxy-lyase activity;GO:0030170//pyridoxal phosphate binding;GO:0042802//identical protein binding	GO:0001692//histamine metabolic process;GO:0001694//histamine biosynthetic process;GO:0006520//cellular amino acid metabolic process;GO:0006547//histidine metabolic process;GO:0006548//histidine catabolic process;GO:0019752//carboxylic acid metabolic process;GO:0042423//catecholamine biosynthetic process
ENSMUSG00000027570	2.19	2.09	1.76	4.77	4.43	5.28	139	147	99	357	290	392	Col9a3	collagen, type IX, alpha 3 [Source:MGI Symbol;Acc:MGI:894686]	Environmental Information Processing;Human Diseases;Cellular Processes;Organismal Systems;Environmental Information Processing	Signal transduction;Infectious diseases;Cellular community - eukaryotes;Digestive system;Signaling molecules and interaction	ko04151//PI3K-Akt signaling pathway;ko05165//Human papillomavirus infection;ko04510//Focal adhesion;ko04974//Protein digestion and absorption;ko04512//ECM-receptor interaction	K08131;K08131;K08131;K08131;K08131	GO:0005594//collagen type IX trimer;GO:0005615//extracellular space;GO:0031012//extracellular matrix	GO:0005201//extracellular matrix structural constituent;GO:0030020//extracellular matrix structural constituent conferring tensile strength	GO:0008584//male gonad development;GO:0008585//female gonad development;GO:0030198//extracellular matrix organization
ENSMUSG00000028125	0.58	0.31	0.58	2.14	2.45	2.69	74	41	49	406	392	502	Abca4	ATP-binding cassette, sub-family A (ABC1), member 4 [Source:MGI Symbol;Acc:MGI:109424]	Environmental Information Processing	Membrane transport	ko02010//ABC transporters	K05644	GO:0001750//photoreceptor outer segment;GO:0005783//endoplasmic reticulum;GO:0005887//integral component of plasma membrane;GO:0016020//membrane;GO:0016021//integral component of membrane;GO:0043231//intracellular membrane-bounded organelle	GO:0000166//nucleotide binding;GO:0005319//lipid transporter activity;GO:0005524//ATP binding;GO:0005548//phospholipid transporter activity;GO:0016887//ATPase activity;GO:0042626//ATPase activity, coupled to transmembrane movement of substances;GO:0090555//phosphatidylethanolamine-translocating ATPase activity	GO:0006649//phospholipid transfer to membrane;GO:0006869//lipid transport;GO:0007601//visual perception;GO:0045332//phospholipid translocation;GO:0045494//photoreceptor cell maintenance;GO:0050896//response to stimulus;GO:0055085//transmembrane transport
ENSMUSG00000028174	0.31	0.26	0.33	0.05	0.11	0.06	12	12	12	2	4	3	Rpe65	retinal pigment epithelium 65 [Source:MGI Symbol;Acc:MGI:98001]	Metabolism	Metabolism of cofactors and vitamins	ko00830//Retinol metabolism	K11158	GO:0005737//cytoplasm;GO:0005783//endoplasmic reticulum;GO:0005789//endoplasmic reticulum membrane;GO:0005886//plasma membrane;GO:0016020//membrane;GO:0031090//organelle membrane;GO:0043231//intracellular membrane-bounded organelle;GO:0044297//cell body	GO:0001786//phosphatidylserine binding;GO:0004744//retinal isomerase activity;GO:0005515//protein binding;GO:0016702//oxidoreductase activity, acting on single donors with incorporation of molecular oxygen, incorporation of two atoms of oxygen;GO:0016787//hydrolase activity;GO:0016853//isomerase activity;GO:0031210//phosphatidylcholine binding;GO:0046872//metal ion binding;GO:0050251//retinol iso…	GO:0001523//retinoid metabolic process;GO:0001895//retina homeostasis;GO:0003407//neural retina development;GO:0007468//regulation of rhodopsin gene expression;GO:0007601//visual perception;GO:0007623//circadian rhythm;GO:0008286//insulin receptor signaling pathway;GO:0009416//response to light stimulus;GO:0042572//retinol metabolic process;GO:0042574//retinal metabolic process;GO:0043010//camera…
ENSMUSG00000028360	1.3	1.12	1.59	2.92	2.38	2.2	116.58	107.86	105.05	302.61	195.71	227.04	Slc44a5	solute carrier family 44, member 5 [Source:MGI Symbol;Acc:MGI:3035141]	Human Diseases	Cancers	ko05231//Choline metabolism in cancer	K15377	GO:0016020//membrane;GO:0016021//integral component of membrane	GO:0022857//transmembrane transporter activity	GO:0055085//transmembrane transport
ENSMUSG00000028661	0.97	1.23	0.75	0.81	0.54	0.6	102	143	70	99	59	74	Epha8	Eph receptor A8 [Source:MGI Symbol;Acc:MGI:109378]	Organismal Systems	Development	ko04360//Axon guidance	K05109	GO:0005768//endosome;GO:0005886//plasma membrane;GO:0005887//integral component of plasma membrane;GO:0016020//membrane;GO:0016021//integral component of membrane;GO:0031901//early endosome membrane;GO:0042995//cell projection;GO:0043005//neuron projection;GO:0043235//receptor complex	GO:0000166//nucleotide binding;GO:0004672//protein kinase activity;GO:0004713//protein tyrosine kinase activity;GO:0004714//transmembrane receptor protein tyrosine kinase activity;GO:0005003//ephrin receptor activity;GO:0005004//GPI-linked ephrin receptor activity;GO:0005005//transmembrane-ephrin receptor activity;GO:0005515//protein binding;GO:0005524//ATP binding;GO:0016301//kinase activity;GO:…	GO:0006468//protein phosphorylation;GO:0006929//substrate-dependent cell migration;GO:0007155//cell adhesion;GO:0007169//transmembrane receptor protein tyrosine kinase signaling pathway;GO:0007275//multicellular organism development;GO:0007399//nervous system development;GO:0007411//axon guidance;GO:0016310//phosphorylation;GO:0016322//neuron remodeling;GO:0018108//peptidyl-tyrosine phosphorylati…
ENSMUSG00000028962	8	8.68	8.62	14.44	13.77	14.09	586	722	538	1267	1048	1263	Slc4a2	solute carrier family 4 (anion exchanger), member 2 [Source:MGI Symbol;Acc:MGI:109351]	Organismal Systems;Organismal Systems;Organismal Systems;Organismal Systems	Digestive system;Digestive system;Digestive system;Digestive system	ko04972//Pancreatic secretion;ko04976//Bile secretion;ko04970//Salivary secretion;ko04971//Gastric acid secretion	K13855;K13855;K13855;K13855	GO:0005623//cell;GO:0016020//membrane;GO:0016021//integral component of membrane;GO:0016323//basolateral plasma membrane;GO:0016324//apical plasma membrane	GO:0005452//inorganic anion exchanger activity;GO:0008509//anion transmembrane transporter activity;GO:0019899//enzyme binding	GO:0006811//ion transport;GO:0006820//anion transport;GO:0007283//spermatogenesis;GO:0015698//inorganic anion transport;GO:0048565//digestive tract development;GO:0051453//regulation of intracellular pH;GO:0098656//anion transmembrane transport
ENSMUSG00000029026	0.53	0.69	0.9	1.15	0.76	1.53	56	64	81	144	86	145	Trp73	transformation related protein 73 [Source:MGI Symbol;Acc:MGI:1336991]	Environmental Information Processing;Human Diseases;Organismal Systems;Cellular Processes	Signal transduction;Infectious diseases;Nervous system;Cell growth and death	ko04390//Hippo signaling pathway;ko05162//Measles;ko04722//Neurotrophin signaling pathway;ko04115//p53 signaling pathway	K10148;K10148;K10148;K10148	GO:0000785//chromatin;GO:0005634//nucleus;GO:0005654//nucleoplasm;GO:0005737//cytoplasm;GO:0005794//Golgi apparatus;GO:0030054//cell junction;GO:0043231//intracellular membrane-bounded organelle	GO:0000978//RNA polymerase II core promoter proximal region sequence-specific DNA binding;GO:0000981//RNA polymerase II transcription factor activity, sequence-specific DNA binding;GO:0001228//transcriptional activator activity, RNA polymerase II transcription regulatory region sequence-specific binding;GO:0002039//p53 binding;GO:0003677//DNA binding;GO:0003700//transcription factor activity, seq…	GO:0000187//activation of MAPK activity;GO:0001822//kidney development;GO:0001836//release of cytochrome c from mitochondria;GO:0006355//regulation of transcription, DNA-templated;GO:0006915//apoptotic process;GO:0006954//inflammatory response;GO:0006974//cellular response to DNA damage stimulus;GO:0007049//cell cycle;GO:0007050//cell cycle arrest;GO:0007346//regulation of mitotic cell cycle;GO:0…
ENSMUSG00000029592	0.82	4.61	1.12	5.17	3.59	5.54	59.88	148.16	39.09	215.84	141.1	267.32	Usp30	ubiquitin specific peptidase 30 [Source:MGI Symbol;Acc:MGI:2140991]	Cellular Processes	Transport and catabolism	ko04137//Mitophagy - animal	K11851	GO:0005739//mitochondrion;GO:0005741//mitochondrial outer membrane;GO:0016020//membrane;GO:0016021//integral component of membrane	GO:0004197//cysteine-type endopeptidase activity;GO:0004843//thiol-dependent ubiquitin-specific protease activity;GO:0005515//protein binding;GO:0008233//peptidase activity;GO:0008234//cysteine-type peptidase activity;GO:0016787//hydrolase activity;GO:0036459//thiol-dependent ubiquitinyl hydrolase activity	GO:0000422//mitophagy;GO:0006508//proteolysis;GO:0006511//ubiquitin-dependent protein catabolic process;GO:0008053//mitochondrial fusion;GO:0016579//protein deubiquitination;GO:0035871//protein K11-linked deubiquitination;GO:0044313//protein K6-linked deubiquitination;GO:1901525//negative regulation of macromitophagy
ENSMUSG00000030111	0.85	0.7	0.96	1.97	2.05	1.46	87	80	87	237	217	176	A2m	alpha-2-macroglobulin [Source:MGI Symbol;Acc:MGI:2449119]	Organismal Systems	Immune system	ko04610//Complement and coagulation cascades	K03910	GO:0005576//extracellular region;GO:0005615//extracellular space	GO:0002020//protease binding;GO:0004866//endopeptidase inhibitor activity;GO:0004867//serine-type endopeptidase inhibitor activity;GO:0005102//receptor binding;GO:0005515//protein binding;GO:0019838//growth factor binding;GO:0019899//enzyme binding;GO:0019959//interleukin-8 binding;GO:0019966//interleukin-1 binding;GO:0030414//peptidase inhibitor activity;GO:0042802//identical protein binding;GO:…	GO:0001869//negative regulation of complement activation, lectin pathway;GO:0007565//female pregnancy;GO:0010466//negative regulation of peptidase activity;GO:0010951//negative regulation of endopeptidase activity;GO:0048863//stem cell differentiation
ENSMUSG00000030281	0.93	0.79	0.53	1.45	1.38	1.55	39	40	20	74	52	75	Il17rc	interleukin 17 receptor C [Source:MGI Symbol;Acc:MGI:2159336]	Environmental Information Processing;Organismal Systems	Signaling molecules and interaction;Immune system	ko04060//Cytokine-cytokine receptor interaction;ko04657//IL-17 signaling pathway	K05166;K05166	GO:0005886//plasma membrane;GO:0009986//cell surface;GO:0016020//membrane;GO:0016021//integral component of membrane	GO:0005102//receptor binding;GO:0005515//protein binding;GO:0030368//interleukin-17 receptor activity	GO:0019221//cytokine-mediated signaling pathway;GO:0050832//defense response to fungus;GO:0071621//granulocyte chemotaxis;GO:1900017//positive regulation of cytokine production involved in inflammatory response;GO:2000778//positive regulation of interleukin-6 secretion
ENSMUSG00000030898	7.61	11.13	6.65	6.08	4.12	4.66	436	706	338	408	244	313	Cckbr	cholecystokinin B receptor [Source:MGI Symbol;Acc:MGI:99479]	Environmental Information Processing;Environmental Information Processing;Organismal Systems	Signaling molecules and interaction;Signal transduction;Digestive system	ko04080//Neuroactive ligand-receptor interaction;ko04020//Calcium signaling pathway;ko04971//Gastric acid secretion	K04195;K04195;K04195	GO:0005623//cell;GO:0005634//nucleus;GO:0005737//cytoplasm;GO:0005886//plasma membrane;GO:0016020//membrane;GO:0016021//integral component of membrane	GO:0004930//G-protein coupled receptor activity;GO:0004951//cholecystokinin receptor activity;GO:0005515//protein binding;GO:0015054//gastrin receptor activity;GO:0017046//peptide hormone binding;GO:0031741//type B gastrin/cholecystokinin receptor binding	GO:0001696//gastric acid secretion;GO:0001821//histamine secretion;GO:0002209//behavioral defense response;GO:0006915//apoptotic process;GO:0007165//signal transduction;GO:0007186//G-protein coupled receptor signaling pathway;GO:0007200//phospholipase C-activating G-protein coupled receptor signaling pathway;GO:0007204//positive regulation of cytosolic calcium ion concentration;GO:0008284//positi…
ENSMUSG00000031491	0.15	0.15	0.03	0.03	0.01	0.03	10	11	2	2	1	2	Chrna6	cholinergic receptor, nicotinic, alpha polypeptide 6 [Source:MGI Symbol;Acc:MGI:106213]	Environmental Information Processing;Organismal Systems;Human Diseases	Signaling molecules and interaction;Nervous system;Substance dependence	ko04080//Neuroactive ligand-receptor interaction;ko04725//Cholinergic synapse;ko05033//Nicotine addiction	K04808;K04808;K04808	GO:0005886//plasma membrane;GO:0005887//integral component of plasma membrane;GO:0005892//acetylcholine-gated channel complex;GO:0016020//membrane;GO:0016021//integral component of membrane;GO:0030054//cell junction;GO:0043005//neuron projection;GO:0045202//synapse;GO:0045211//postsynaptic membrane	GO:0004888//transmembrane signaling receptor activity;GO:0005216//ion channel activity;GO:0005230//extracellular ligand-gated ion channel activity;GO:0005515//protein binding;GO:0008144//drug binding;GO:0015464//acetylcholine receptor activity;GO:0022848//acetylcholine-gated cation channel activity;GO:0042166//acetylcholine binding;GO:0044877//macromolecular complex binding	GO:0006811//ion transport;GO:0007165//signal transduction;GO:0007268//synaptic transmission;GO:0007271//synaptic transmission, cholinergic;GO:0007274//neuromuscular synaptic transmission;GO:0014059//regulation of dopamine secretion;GO:0033603//positive regulation of dopamine secretion;GO:0034220//ion transmembrane transport;GO:0035094//response to nicotine;GO:0042391//regulation of membrane poten…
ENSMUSG00000031886	0	0.02	0	0.04	0.11	0.15	0	1	0	2	5	8	Ces2e	carboxylesterase 2E [Source:MGI Symbol;Acc:MGI:2443170]	Metabolism	Xenobiotics biodegradation and metabolism	ko00983//Drug metabolism - other enzymes	K03927	GO:0005615//extracellular space;GO:0005783//endoplasmic reticulum;GO:0043231//intracellular membrane-bounded organelle	GO:0016787//hydrolase activity;GO:0052689//carboxylic ester hydrolase activity	-
ENSMUSG00000032232	2.75	2.77	2.62	4.37	5.19	4.66	413	452	346	751	794	814	Cgnl1	cingulin-like 1 [Source:MGI Symbol;Acc:MGI:1915428]	Cellular Processes	Cellular community - eukaryotes	ko04530//Tight junction	K21110	GO:0016459//myosin complex;GO:0032991//macromolecular complex	GO:0003774//motor activity	GO:0007015//actin filament organization;GO:0051058//negative regulation of small GTPase mediated signal transduction;GO:0051497//negative regulation of stress fiber assembly
ENSMUSG00000032246	0.6	0.74	0.66	4.76	4.8	5.13	11	11	10	93	84	100	Calml4	calmodulin-like 4 [Source:MGI Symbol;Acc:MGI:1922850]	Organismal Systems;Human Diseases;Human Diseases;Environmental Information Processing;Human Diseases;Human Diseases;Human Diseases;Environmental Information Processing;Environmental Information Processing;Human Diseases;Environmental Information Processing;Human Diseases;Cellular Processes;Environmental Information Processing;Human Diseases;Organismal Systems;Organismal Systems;Organismal Systems…	Sensory system;Cancers;Neurodegenerative diseases;Signal transduction;Infectious diseases;Infectious diseases;Infectious disease: viral;Signal transduction;Signal transduction;Infectious diseases;Signal transduction;Substance dependence;Cell growth and death;Signal transduction;Cardiovascular diseases;Endocrine system;Circulatory system;Endocrine system;Endocrine system;Circulatory system;Signal …	ko04740//Olfactory transduction;ko05200//Pathways in cancer;ko05010//Alzheimer disease;ko04020//Calcium signaling pathway;ko05152//Tuberculosis;ko05163//Human cytomegalovirus infection;ko05170//Human immunodeficiency virus 1 infection;ko04014//Ras signaling pathway;ko04015//Rap1 signaling pathway;ko05167//Kaposi sarcoma-associated herpesvirus infection;ko04024//cAMP signaling pathway;ko05034//Alc…	K02183;K02183;K02183;K02183;K02183;K02183;K02183;K02183;K02183;K02183;K02183;K02183;K02183;K02183;K02183;K02183;K02183;K02183;K02183;K02183;K02183;K02183;K02183;K02183;K02183;K02183;K02183;K02183;K02183;K02183;K02183;K02183;K02183;K02183;K02183;K02183;K02183;K02183;K02183;K02183;K02183	-	GO:0005509//calcium ion binding;GO:0030234//enzyme regulator activity	GO:0000226//microtubule cytoskeleton organization;GO:0019722//calcium-mediated signaling;GO:0050790//regulation of catalytic activity
ENSMUSG00000032373	7.03	5.95	7.41	13.78	11.63	10.7	570	535	533	1319	980	1021	Car12	carbonic anhydrase 12 [Source:MGI Symbol;Acc:MGI:1923709]	Metabolism;Metabolism	Global and overview maps;Energy metabolism	ko01100//Metabolic pathways;ko00910//Nitrogen metabolism	K01672;K01672	GO:0016020//membrane;GO:0016021//integral component of membrane	GO:0004089//carbonate dehydratase activity;GO:0008270//zinc ion binding;GO:0046872//metal ion binding	GO:0055064//chloride ion homeostasis
ENSMUSG00000032511	0.27	0.32	0.27	0.98	0.49	0.68	48	66	41	211	90	146	Scn5a	sodium channel, voltage-gated, type V, alpha [Source:MGI Symbol;Acc:MGI:98251]	Organismal Systems	Circulatory system	ko04261//Adrenergic signaling in cardiomyocytes	K04838	GO:0001518//voltage-gated sodium channel complex;GO:0005654//nucleoplasm;GO:0005730//nucleolus;GO:0005737//cytoplasm;GO:0005783//endoplasmic reticulum;GO:0005886//plasma membrane;GO:0005901//caveola;GO:0009986//cell surface;GO:0014704//intercalated disc;GO:0016020//membrane;GO:0016021//integral component of membrane;GO:0016328//lateral plasma membrane;GO:0030018//Z disc;GO:0030315//T-tubule;GO:00…	GO:0005216//ion channel activity;GO:0005244//voltage-gated ion channel activity;GO:0005248//voltage-gated sodium channel activity;GO:0005261//cation channel activity;GO:0005272//sodium channel activity;GO:0005515//protein binding;GO:0005516//calmodulin binding;GO:0017134//fibroblast growth factor binding;GO:0019899//enzyme binding;GO:0019901//protein kinase binding;GO:0019904//protein domain spec…	GO:0002027//regulation of heart rate;GO:0003231//cardiac ventricle development;GO:0006811//ion transport;GO:0006814//sodium ion transport;GO:0010460//positive regulation of heart rate;GO:0010765//positive regulation of sodium ion transport;GO:0014070//response to organic cyclic compound;GO:0014894//response to denervation involved in regulation of muscle adaptation;GO:0019228//neuronal action pot…
ENSMUSG00000034917	0.39	0.28	0.28	0.5	0.61	0.64	16	21	16	38	41	50	Tjp3	tight junction protein 3 [Source:MGI Symbol;Acc:MGI:1351650]	Cellular Processes	Cellular community - eukaryotes	ko04530//Tight junction	K06097	GO:0005634//nucleus;GO:0005654//nucleoplasm;GO:0005886//plasma membrane;GO:0005911//cell-cell junction;GO:0005923//bicellular tight junction;GO:0030054//cell junction	GO:0005515//protein binding	-
ENSMUSG00000035403	1.01	1	1.02	1.72	1.95	2.07	143	157	128	286	238	320	Crb2	crumbs family member 2 [Source:MGI Symbol;Acc:MGI:2679260]	Environmental Information Processing;Environmental Information Processing	Signal transduction;Signal transduction	ko04390//Hippo signaling pathway;ko04391//Hippo signaling pathway -fly	K16681;K16681	GO:0005886//plasma membrane;GO:0016020//membrane;GO:0016021//integral component of membrane;GO:0016324//apical plasma membrane;GO:0032991//macromolecular complex	GO:0005509//calcium ion binding;GO:0005515//protein binding;GO:0019828//aspartic-type endopeptidase inhibitor activity;GO:0044877//macromolecular complex binding	GO:0001707//mesoderm formation;GO:0001756//somitogenesis;GO:0007157//heterophilic cell-cell adhesion via plasma membrane cell adhesion molecules;GO:0007275//multicellular organism development;GO:0007369//gastrulation;GO:0010470//regulation of gastrulation;GO:0010718//positive regulation of epithelial to mesenchymal transition;GO:0010951//negative regulation of endopeptidase activity;GO:0014028//n…
ENSMUSG00000035473	0.54	0.74	1.07	1.82	1.58	0.89	28	42	33	92	72	54	Galm	galactose mutarotase [Source:MGI Symbol;Acc:MGI:2442420]	Metabolism;Metabolism;Metabolism	Global and overview maps;Carbohydrate metabolism;Carbohydrate metabolism	ko01100//Metabolic pathways;ko00010//Glycolysis / Gluconeogenesis;ko00052//Galactose metabolism	K01785;K01785;K01785	GO:0005737//cytoplasm	GO:0003824//catalytic activity;GO:0004034//aldose 1-epimerase activity;GO:0016853//isomerase activity;GO:0030246//carbohydrate binding	GO:0005975//carbohydrate metabolic process;GO:0006006//glucose metabolic process;GO:0006012//galactose metabolic process;GO:0019318//hexose metabolic process;GO:0033499//galactose catabolic process via UDP-galactose
ENSMUSG00000035948	0.46	0.41	0.31	0.97	0.77	0.62	36	37	20	94	67	53	Acss3	acyl-CoA synthetase short-chain family member 3 [Source:MGI Symbol;Acc:MGI:2685720]	Metabolism;Metabolism	Global and overview maps;Carbohydrate metabolism	ko01100//Metabolic pathways;ko00640//Propanoate metabolism	K01908;K01908	GO:0005739//mitochondrion;GO:0005759//mitochondrial matrix	GO:0000166//nucleotide binding;GO:0003824//catalytic activity;GO:0003987//acetate-CoA ligase activity;GO:0005524//ATP binding;GO:0016874//ligase activity;GO:0047760//butyrate-CoA ligase activity;GO:0050218//propionate-CoA ligase activity	GO:0008150//biological_process
ENSMUSG00000037664	1.83	0.96	1.21	1.78	2.12	2.76	54	45	37	71	70	95	Cdkn1c	cyclin-dependent kinase inhibitor 1C (P57) [Source:MGI Symbol;Acc:MGI:104564]	Cellular Processes	Cell growth and death	ko04110//Cell cycle	K09993	GO:0005634//nucleus	GO:0004860//protein kinase inhibitor activity;GO:0004861//cyclin-dependent protein serine/threonine kinase inhibitor activity;GO:0005515//protein binding;GO:0016301//kinase activity	GO:0000122//negative regulation of transcription from RNA polymerase II promoter;GO:0001501//skeletal system development;GO:0001822//kidney development;GO:0001890//placenta development;GO:0007049//cell cycle;GO:0007050//cell cycle arrest;GO:0007096//regulation of exit from mitosis;GO:0007346//regulation of mitotic cell cycle;GO:0007568//aging;GO:0016310//phosphorylation;GO:0030099//myeloid cell d…
ENSMUSG00000037868	1.44	1.13	0.65	0.43	0.45	0.31	95	82	38	33	31	24	Egr2	early growth response 2 [Source:MGI Symbol;Acc:MGI:95296]	Human Diseases;Human Diseases;Human Diseases;Organismal Systems	Infectious diseases;Cancers;Infectious diseases;Immune system	ko05166//HTLV-I infection;ko05203//Viral carcinogenesis;ko05161//Hepatitis B;ko04625//C-type lectin receptor signaling pathway	K12496;K12496;K12496;K12496	GO:0005634//nucleus;GO:0005654//nucleoplasm;GO:0005737//cytoplasm;GO:0043231//intracellular membrane-bounded organelle	GO:0000978//RNA polymerase II core promoter proximal region sequence-specific DNA binding;GO:0000981//RNA polymerase II transcription factor activity, sequence-specific DNA binding;GO:0001102//RNA polymerase II activating transcription factor binding;GO:0001228//transcriptional activator activity, RNA polymerase II transcription regulatory region sequence-specific binding;GO:0003676//nucleic acid…	GO:0006355//regulation of transcription, DNA-templated;GO:0006357//regulation of transcription from RNA polymerase II promoter;GO:0006366//transcription from RNA polymerase II promoter;GO:0006611//protein export from nucleus;GO:0007611//learning or memory;GO:0007622//rhythmic behavior;GO:0008045//motor neuron axon guidance;GO:0010467//gene expression;GO:0014037//Schwann cell differentiation;GO:00…
ENSMUSG00000038011	0.19	0.15	0.12	0.3	0.31	0.36	60	51	34	110	100	132	Dnah10	dynein, axonemal, heavy chain 10 [Source:MGI Symbol;Acc:MGI:1860299]	Human Diseases	Neurodegenerative diseases	ko05016//Huntington disease	K10408	GO:0005930//axoneme;GO:0030286//dynein complex;GO:0036156//inner dynein arm	GO:0003777//microtubule motor activity;GO:0005524//ATP binding;GO:0008569//ATP-dependent microtubule motor activity, minus-end-directed;GO:0045505//dynein intermediate chain binding;GO:0051959//dynein light intermediate chain binding	GO:0003341//cilium movement;GO:0007018//microtubule-based movement
ENSMUSG00000038537	0.03	0	0.06	0.18	0.08	0.42	2	0	3	12	5	29	Mc3r	melanocortin 3 receptor [Source:MGI Symbol;Acc:MGI:96929]	Environmental Information Processing	Signaling molecules and interaction	ko04080//Neuroactive ligand-receptor interaction	K04201	GO:0005886//plasma membrane;GO:0016020//membrane;GO:0016021//integral component of membrane	GO:0004930//G-protein coupled receptor activity;GO:0004977//melanocortin receptor activity;GO:0004980//melanocyte-stimulating hormone receptor activity;GO:0005515//protein binding;GO:0017046//peptide hormone binding;GO:0042923//neuropeptide binding	GO:0002027//regulation of heart rate;GO:0007165//signal transduction;GO:0007186//G-protein coupled receptor signaling pathway;GO:0007188//adenylate cyclase-modulating G-protein coupled receptor signaling pathway;GO:0007189//adenylate cyclase-activating G-protein coupled receptor signaling pathway;GO:0008217//regulation of blood pressure;GO:0032922//circadian regulation of gene expression;GO:00423…
ENSMUSG00000038859	0.17	0.36	0.27	1.2	0.9	0.77	12	11	15	53	49	35	Baiap2l1	BAI1-associated protein 2-like 1 [Source:MGI Symbol;Acc:MGI:1914148]	Human Diseases	Infectious diseases	ko05130//Pathogenic Escherichia coli infection	K20127	GO:0005654//nucleoplasm;GO:0005737//cytoplasm;GO:0005829//cytosol;GO:0005856//cytoskeleton;GO:0005886//plasma membrane;GO:0015629//actin cytoskeleton	GO:0003779//actin binding;GO:0005515//protein binding;GO:0070064//proline-rich region binding	GO:0007009//plasma membrane organization;GO:0009617//response to bacterium;GO:0030833//regulation of actin filament polymerization;GO:0030838//positive regulation of actin filament polymerization;GO:0046626//regulation of insulin receptor signaling pathway;GO:0051017//actin filament bundle assembly;GO:0051764//actin crosslink formation;GO:2000251//positive regulation of actin cytoskeleton reorgan…
ENSMUSG00000039187	0.07	0.05	0.05	0.24	0.12	0.15	7	6	5	29	13	18	Fanci	Fanconi anemia, complementation group I [Source:MGI Symbol;Acc:MGI:2384790]	Genetic Information Processing	Replication and repair	ko03460//Fanconi anemia pathway	K10895	GO:0005634//nucleus;GO:0005654//nucleoplasm;GO:0005829//cytosol;GO:0043240//Fanconi anaemia nuclear complex	GO:0070182//DNA polymerase binding	GO:0006281//DNA repair;GO:0006974//cellular response to DNA damage stimulus;GO:0007049//cell cycle;GO:0031398//positive regulation of protein ubiquitination
ENSMUSG00000039672	0.06	0.05	0.03	2.86	2.44	2.77	2	2	1	126	95	122	Kcne2	potassium voltage-gated channel, Isk-related subfamily, gene 2 [Source:MGI Symbol;Acc:MGI:1891123]	Organismal Systems	Digestive system	ko04971//Gastric acid secretion	K04896	GO:0005783//endoplasmic reticulum;GO:0005794//Golgi apparatus;GO:0005886//plasma membrane;GO:0008076//voltage-gated potassium channel complex;GO:0009986//cell surface;GO:0016020//membrane;GO:0016021//integral component of membrane	GO:0005242//inward rectifier potassium channel activity;GO:0005249//voltage-gated potassium channel activity;GO:0005251//delayed rectifier potassium channel activity;GO:0015459//potassium channel regulator activity;GO:0042802//identical protein binding;GO:0044325//ion channel binding;GO:1902282//voltage-gated potassium channel activity involved in ventricular cardiac muscle cell action potential …	GO:0006811//ion transport;GO:0006813//potassium ion transport;GO:0007568//aging;GO:0035690//cellular response to drug;GO:0043586//tongue development;GO:0060306//regulation of membrane repolarization;GO:0060307//regulation of ventricular cardiac muscle cell membrane repolarization;GO:0071805//potassium ion transmembrane transport;GO:0086002//cardiac muscle cell action potential involved in contrac…
ENSMUSG00000040434	0.02	0.02	0	0.38	0.31	0.45	1	1	0	24	17	12	Large2	LARGE xylosyl- and glucuronyltransferase 2 [Source:MGI Symbol;Acc:MGI:2443769]	Metabolism;Metabolism	Global and overview maps;Glycan biosynthesis and metabolism	ko01100//Metabolic pathways;ko00515//Mannose type O-glycan biosyntheis	K09668;K09668	GO:0000139//Golgi membrane;GO:0005794//Golgi apparatus;GO:0016020//membrane;GO:0016021//integral component of membrane;GO:0043231//intracellular membrane-bounded organelle	GO:0002162//dystroglycan binding;GO:0003824//catalytic activity;GO:0015020//glucuronosyltransferase activity;GO:0016740//transferase activity;GO:0016757//transferase activity, transferring glycosyl groups;GO:0042285//xylosyltransferase activity;GO:0046872//metal ion binding	GO:0006486//protein glycosylation;GO:0008152//metabolic process;GO:0035269//protein O-linked mannosylation
ENSMUSG00000041193	0.44	0.25	0.17	1.16	1.05	0.54	14	9	5	43	41	28	Pla2g5	phospholipase A2, group V [Source:MGI Symbol;Acc:MGI:101899]	Metabolism;Environmental Information Processing;Organismal Systems;Organismal Systems;Metabolism;Metabolism;Metabolism;Metabolism;Organismal Systems;Metabolism	Global and overview maps;Signal transduction;Circulatory system;Digestive system;Lipid metabolism;Lipid metabolism;Lipid metabolism;Lipid metabolism;Digestive system;Lipid metabolism	ko01100//Metabolic pathways;ko04014//Ras signaling pathway;ko04270//Vascular smooth muscle contraction;ko04972//Pancreatic secretion;ko00564//Glycerophospholipid metabolism;ko00590//Arachidonic acid metabolism;ko00591//Linoleic acid metabolism;ko00565//Ether lipid metabolism;ko04975//Fat digestion and absorption;ko00592//alpha-Linolenic acid metabolism	K01047;K01047;K01047;K01047;K01047;K01047;K01047;K01047;K01047;K01047	GO:0005576//extracellular region;GO:0005794//Golgi apparatus;GO:0005886//plasma membrane;GO:0048471//perinuclear region of cytoplasm	GO:0004623//phospholipase A2 activity;GO:0005509//calcium ion binding;GO:0008201//heparin binding;GO:0016787//hydrolase activity;GO:0047498//calcium-dependent phospholipase A2 activity	GO:0006629//lipid metabolic process;GO:0006644//phospholipid metabolic process;GO:0006663//platelet activating factor biosynthetic process;GO:0010518//positive regulation of phospholipase activity;GO:0016042//lipid catabolic process;GO:0019370//leukotriene biosynthetic process;GO:0034097//response to cytokine;GO:0034638//phosphatidylcholine catabolic process;GO:0035965//cardiolipin acyl-chain rem…
ENSMUSG00000041323	0.64	0.42	0.41	1.06	1.15	1.09	44	27	25	86	82	83	Ak7	adenylate kinase 7 [Source:MGI Symbol;Acc:MGI:1926051]	Metabolism;Metabolism;Metabolism	Global and overview maps;Nucleotide metabolism;Metabolism of cofactors and vitamins	ko01100//Metabolic pathways;ko00230//Purine metabolism;ko00730//Thiamine metabolism	K00939;K00939;K00939	-	GO:0004017//adenylate kinase activity;GO:0004127//cytidylate kinase activity;GO:0004550//nucleoside diphosphate kinase activity;GO:0005524//ATP binding;GO:0019205//nucleobase-containing compound kinase activity	GO:0006139//nucleobase-containing compound metabolic process;GO:0006165//nucleoside diphosphate phosphorylation;GO:0009142//nucleoside triphosphate biosynthetic process;GO:0046940//nucleoside monophosphate phosphorylation
ENSMUSG00000041380	8.19	7.6	7.18	13.76	10.9	10.5	742	793	673	1565	1186	1195	Htr2c	5-hydroxytryptamine (serotonin) receptor 2C [Source:MGI Symbol;Acc:MGI:96281]	Environmental Information Processing;Environmental Information Processing;Organismal Systems;Organismal Systems;Cellular Processes	Signaling molecules and interaction;Signal transduction;Nervous system;Sensory system;Cellular community - eukaryotes	ko04080//Neuroactive ligand-receptor interaction;ko04020//Calcium signaling pathway;ko04726//Serotonergic synapse;ko04750//Inflammatory mediator regulation of TRP channels;ko04540//Gap junction	K04157;K04157;K04157;K04157;K04157	GO:0005623//cell;GO:0005886//plasma membrane;GO:0005887//integral component of plasma membrane;GO:0009897//external side of plasma membrane;GO:0009986//cell surface;GO:0016020//membrane;GO:0016021//integral component of membrane;GO:0030425//dendrite;GO:0045202//synapse	GO:0001587//Gq/11-coupled serotonin receptor activity;GO:0004930//G-protein coupled receptor activity;GO:0004993//G-protein coupled serotonin receptor activity;GO:0008144//drug binding;GO:0030594//neurotransmitter receptor activity;GO:0042802//identical protein binding;GO:0051378//serotonin binding;GO:0071886//1-(4-iodo-2,5-dimethoxyphenyl)propan-2-amine binding	GO:0001662//behavioral fear response;GO:0006874//cellular calcium ion homeostasis;GO:0007165//signal transduction;GO:0007186//G-protein coupled receptor signaling pathway;GO:0007187//G-protein coupled receptor signaling pathway, coupled to cyclic nucleotide second messenger;GO:0007200//phospholipase C-activating G-protein coupled receptor signaling pathway;GO:0007208//phospholipase C-activating s…
ENSMUSG00000041736	1.99	1.79	1.81	3.85	3.27	2.79	37	37	30	84	63	61	Tspo	translocator protein [Source:MGI Symbol;Acc:MGI:88222]	Environmental Information Processing;Human Diseases;Cellular Processes;Organismal Systems	Signaling molecules and interaction;Infectious diseases;Cell growth and death;Digestive system	ko04080//Neuroactive ligand-receptor interaction;ko05166//HTLV-I infection;ko04214//Apoptosis - fly;ko04979//Cholesterol metabolism	K05770;K05770;K05770;K05770	GO:0005739//mitochondrion;GO:0005741//mitochondrial outer membrane;GO:0005783//endoplasmic reticulum;GO:0016020//membrane;GO:0016021//integral component of membrane;GO:0031966//mitochondrial membrane	GO:0005497//androgen binding;GO:0008503//benzodiazepine receptor activity;GO:0015485//cholesterol binding;GO:0044325//ion channel binding	GO:0006694//steroid biosynthetic process;GO:0006811//ion transport;GO:0006821//chloride transport;GO:0006869//lipid transport;GO:0007568//aging;GO:0008347//glial cell migration;GO:0010042//response to manganese ion;GO:0010266//response to vitamin B1;GO:0010823//negative regulation of mitochondrion organization;GO:0010940//positive regulation of necrotic cell death;GO:0014012//peripheral nervous s…
ENSMUSG00000042010	1.69	2.12	1.65	2.63	3.3	3.1	187	217	176	319	320	411	Acacb	acetyl-Coenzyme A carboxylase beta [Source:MGI Symbol;Acc:MGI:2140940]	Metabolism;Organismal Systems;Environmental Information Processing;Human Diseases;Organismal Systems;Organismal Systems;Metabolism;Metabolism;Metabolism	Global and overview maps;Endocrine system;Signal transduction;Endocrine and metabolic diseases;Endocrine system;Endocrine system;Carbohydrate metabolism;Carbohydrate metabolism;Lipid metabolism	ko01100//Metabolic pathways;ko04910//Insulin signaling pathway;ko04152//AMPK signaling pathway;ko04931//Insulin resistance;ko04922//Glucagon signaling pathway;ko04920//Adipocytokine signaling pathway;ko00620//Pyruvate metabolism;ko00640//Propanoate metabolism;ko00061//Fatty acid biosynthesis	K01946;K01946;K01946;K01946;K01946;K01946;K01946;K01946;K01946	GO:0005634//nucleus;GO:0005739//mitochondrion	GO:0000166//nucleotide binding;GO:0003824//catalytic activity;GO:0003989//acetyl-CoA carboxylase activity;GO:0005524//ATP binding;GO:0009374//biotin binding;GO:0016874//ligase activity;GO:0042802//identical protein binding;GO:0046872//metal ion binding	GO:0006084//acetyl-CoA metabolic process;GO:0006629//lipid metabolic process;GO:0006631//fatty acid metabolic process;GO:0006633//fatty acid biosynthetic process;GO:0008152//metabolic process;GO:0010629//negative regulation of gene expression;GO:0010884//positive regulation of lipid storage;GO:0010906//regulation of glucose metabolic process;GO:0014070//response to organic cyclic compound;GO:0031…
ENSMUSG00000042258	0.04	0	0	0.2	0.22	0.11	2	0	0	12	6	7	Isl1	ISL1 transcription factor, LIM/homeodomain [Source:MGI Symbol;Acc:MGI:101791]	Cellular Processes	Cellular community - eukaryotes	ko04550//Signaling pathways regulating pluripotency of stem cells	K09370	GO:0005634//nucleus;GO:0005654//nucleoplasm	GO:0000978//RNA polymerase II core promoter proximal region sequence-specific DNA binding;GO:0000981//RNA polymerase II transcription factor activity, sequence-specific DNA binding;GO:0000987//core promoter proximal region sequence-specific DNA binding;GO:0001102//RNA polymerase II activating transcription factor binding;GO:0001228//transcriptional activator activity, RNA polymerase II transcript…	GO:0000122//negative regulation of transcription from RNA polymerase II promoter;GO:0001755//neural crest cell migration;GO:0003007//heart morphogenesis;GO:0003139//secondary heart field specification;GO:0003148//outflow tract septum morphogenesis;GO:0003151//outflow tract morphogenesis;GO:0003203//endocardial cushion morphogenesis;GO:0003215//cardiac right ventricle morphogenesis;GO:0003266//reg…
ENSMUSG00000042707	0.4	0.42	0.21	0.75	0.79	0.84	19	22	9	42	39	47	Dnali1	dynein, axonemal, light intermediate polypeptide 1 [Source:MGI Symbol;Acc:MGI:1922813]	Human Diseases	Neurodegenerative diseases	ko05016//Huntington disease	K10410	GO:0005737//cytoplasm;GO:0005929//cilium;GO:0005930//axoneme;GO:0030175//filopodium;GO:0030286//dynein complex;GO:0031514//motile cilium;GO:0036126//sperm flagellum;GO:0042995//cell projection;GO:0097546//ciliary base	GO:0003774//motor activity;GO:0045504//dynein heavy chain binding	GO:0003341//cilium movement
ENSMUSG00000043091	0.88	1.21	0.77	2.79	2.33	2.18	38.77	59.21	29.96	144.19	106.38	112.67	Tuba1c	tubulin, alpha 1C [Source:MGI Symbol;Acc:MGI:1095409]	Human Diseases;Human Diseases;Cellular Processes;Human Diseases;Cellular Processes;Cellular Processes;Cellular Processes	Neurodegenerative diseases;Infectious diseases;Transport and catabolism;Neurodegenerative diseases;Cellular community - eukaryotes;Cell growth and death;Cellular community - eukaryotes	ko05010//Alzheimer disease;ko05130//Pathogenic Escherichia coli infection;ko04145//Phagosome;ko05016//Huntington disease;ko04530//Tight junction;ko04210//Apoptosis;ko04540//Gap junction	K07374;K07374;K07374;K07374;K07374;K07374;K07374	GO:0005634//nucleus;GO:0005737//cytoplasm;GO:0005856//cytoskeleton;GO:0005874//microtubule;GO:0005881//cytoplasmic microtubule;GO:0015630//microtubule cytoskeleton;GO:0045121//membrane raft	GO:0000166//nucleotide binding;GO:0003924//GTPase activity;GO:0005200//structural constituent of cytoskeleton;GO:0005525//GTP binding	GO:0000226//microtubule cytoskeleton organization;GO:0000278//mitotic cell cycle;GO:0007010//cytoskeleton organization;GO:0007017//microtubule-based process
ENSMUSG00000044279	0.12	0.28	0.08	0.79	0.77	0.52	2	7	2	18	16	12	Crb3	crumbs family member 3 [Source:MGI Symbol;Acc:MGI:2670904]	Human Diseases;Cellular Processes	Infectious diseases;Cellular community - eukaryotes	ko05165//Human papillomavirus infection;ko04530//Tight junction	K06090;K06090	GO:0005886//plasma membrane;GO:0005923//bicellular tight junction;GO:0016020//membrane;GO:0016021//integral component of membrane;GO:0016324//apical plasma membrane;GO:0030054//cell junction;GO:0032991//macromolecular complex;GO:0045177//apical part of cell	GO:0017124//SH3 domain binding;GO:0019904//protein domain specific binding	GO:0045198//establishment of epithelial cell apical/basal polarity;GO:0045216//cell-cell junction organization;GO:0072659//protein localization to plasma membrane
ENSMUSG00000045382	1.8	1.44	1.76	2.58	2.93	2.33	60	52	53	88	105	91	Cxcr4	chemokine (C-X-C motif) receptor 4 [Source:MGI Symbol;Acc:MGI:109563]	Human Diseases;Environmental Information Processing;Environmental Information Processing;Cellular Processes;Human Diseases;Human Diseases;Cellular Processes;Organismal Systems;Organismal Systems;Organismal Systems;Organismal Systems;Environmental Information Processing	Cancers;Signal transduction;Signaling molecules and interaction;Transport and catabolism;Infectious diseases;Infectious disease: viral;Cell motility;Immune system;Development;Immune system;Immune system;Signaling molecules and interaction	ko05200//Pathways in cancer;ko04020//Calcium signaling pathway;ko04060//Cytokine-cytokine receptor interaction;ko04144//Endocytosis;ko05163//Human cytomegalovirus infection;ko05170//Human immunodeficiency virus 1 infection;ko04810//Regulation of actin cytoskeleton;ko04062//Chemokine signaling pathway;ko04360//Axon guidance;ko04672//Intestinal immune network for IgA production;ko04670//Leukocyte t…	K04189;K04189;K04189;K04189;K04189;K04189;K04189;K04189;K04189;K04189;K04189;K04189	GO:0005634//nucleus;GO:0005737//cytoplasm;GO:0005764//lysosome;GO:0005768//endosome;GO:0005769//early endosome;GO:0005770//late endosome;GO:0005886//plasma membrane;GO:0009986//cell surface;GO:0016020//membrane;GO:0016021//integral component of membrane;GO:0031252//cell leading edge;GO:0031410//cytoplasmic vesicle;GO:0032991//macromolecular complex	GO:0003779//actin binding;GO:0004930//G-protein coupled receptor activity;GO:0004950//chemokine receptor activity;GO:0008144//drug binding;GO:0016494//C-X-C chemokine receptor activity;GO:0019955//cytokine binding;GO:0019957//C-C chemokine binding;GO:0031625//ubiquitin protein ligase binding;GO:0032027//myosin light chain binding;GO:0038147//C-X-C motif chemokine 12 receptor activity;GO:0042802//…	GO:0001666//response to hypoxia;GO:0001764//neuron migration;GO:0002064//epithelial cell development;GO:0006935//chemotaxis;GO:0007165//signal transduction;GO:0007186//G-protein coupled receptor signaling pathway;GO:0008038//neuron recognition;GO:0014823//response to activity;GO:0016477//cell migration;GO:0019722//calcium-mediated signaling;GO:0022008//neurogenesis;GO:0022029//telencephalon cell …
ENSMUSG00000046245	0	0	0	0.12	0.12	0.09	0	0	0	8	7	6	Pilra	paired immunoglobin-like type 2 receptor alpha [Source:MGI Symbol;Acc:MGI:2450529]	Human Diseases	Infectious diseases	ko05168//Herpes simplex infection	K15411	GO:0016020//membrane;GO:0016021//integral component of membrane	GO:0005515//protein binding;GO:0042288//MHC class I protein binding	GO:0007165//signal transduction
ENSMUSG00000046794	0.51	0.39	0.23	0.92	0.68	0.58	46	40	16	102	64	63	Ppp1r3b	protein phosphatase 1, regulatory subunit 3B [Source:MGI Symbol;Acc:MGI:2177268]	Organismal Systems;Human Diseases	Endocrine system;Endocrine and metabolic diseases	ko04910//Insulin signaling pathway;ko04931//Insulin resistance	K07189;K07189	GO:0000164//protein phosphatase type 1 complex;GO:0042587//glycogen granule;GO:0043231//intracellular membrane-bounded organelle	GO:0004721//phosphoprotein phosphatase activity;GO:0005515//protein binding;GO:0019888//protein phosphatase regulator activity;GO:0019899//enzyme binding;GO:0050196//[phosphorylase] phosphatase activity	GO:0005975//carbohydrate metabolic process;GO:0005977//glycogen metabolic process;GO:0005979//regulation of glycogen biosynthetic process;GO:0005981//regulation of glycogen catabolic process;GO:0006470//protein dephosphorylation;GO:0043666//regulation of phosphoprotein phosphatase activity
ENSMUSG00000047230	0.07	0.12	0.1	2.69	1.95	1.84	5	9	5	208	129	146	Cldn2	claudin 2 [Source:MGI Symbol;Acc:MGI:1276110]	Human Diseases;Cellular Processes;Human Diseases;Environmental Information Processing;Organismal Systems	Infectious diseases;Cellular community - eukaryotes;Infectious diseases;Signaling molecules and interaction;Immune system	ko05130//Pathogenic Escherichia coli infection;ko04530//Tight junction;ko05160//Hepatitis C;ko04514//Cell adhesion molecules (CAMs);ko04670//Leukocyte transendothelial migration	K06087;K06087;K06087;K06087;K06087	GO:0005886//plasma membrane;GO:0005911//cell-cell junction;GO:0005923//bicellular tight junction;GO:0016020//membrane;GO:0016021//integral component of membrane;GO:0030054//cell junction	GO:0005198//structural molecule activity;GO:0005515//protein binding;GO:0042802//identical protein binding	GO:0016338//calcium-independent cell-cell adhesion via plasma membrane cell-adhesion molecules
ENSMUSG00000047507	1.13	1.22	1.29	3.1	1.7	1.06	117	140	118	375	182	128	Baiap3	BAI1-associated protein 3 [Source:MGI Symbol;Acc:MGI:2685783]	Human Diseases	Cancers	ko05202//Transcriptional misregulation in cancers	K15621	GO:0005829//cytosol;GO:0005886//plasma membrane;GO:0031902//late endosome membrane;GO:0032588//trans-Golgi network membrane;GO:0055038//recycling endosome membrane;GO:0098793//presynapse	GO:0000149//SNARE binding;GO:0005509//calcium ion binding;GO:0005543//phospholipid binding;GO:0019905//syntaxin binding	GO:0001956//positive regulation of neurotransmitter secretion;GO:0007186//G-protein coupled receptor signaling pathway;GO:0035774//positive regulation of insulin secretion involved in cellular response to glucose stimulus;GO:0042147//retrograde transport, endosome to Golgi;GO:1990502//dense core granule maturation
ENSMUSG00000047702	0.72	0.53	0.67	0.23	0.4	0.45	48.35	40	40	18	28	36	Olfr1388	olfactory receptor 1388 [Source:MGI Symbol;Acc:MGI:3031222]	Organismal Systems	Sensory system	ko04740//Olfactory transduction	K04257	GO:0005886//plasma membrane;GO:0016020//membrane;GO:0016021//integral component of membrane	GO:0004930//G-protein coupled receptor activity;GO:0004984//olfactory receptor activity	GO:0007165//signal transduction;GO:0007186//G-protein coupled receptor signaling pathway;GO:0007608//sensory perception of smell;GO:0050896//response to stimulus;GO:0050911//detection of chemical stimulus involved in sensory perception of smell
ENSMUSG00000048012	0.17	0.17	0.2	0.06	0.09	0.11	18	14	16	5	7	10	Zfp473	zinc finger protein 473 [Source:MGI Symbol;Acc:MGI:2442697]	Human Diseases	Infectious diseases	ko05168//Herpes simplex infection	K09228	GO:0005634//nucleus;GO:0005654//nucleoplasm;GO:0015030//Cajal body	GO:0003676//nucleic acid binding;GO:0003677//DNA binding;GO:0046872//metal ion binding	GO:0006355//regulation of transcription, DNA-templated;GO:0006398//mRNA 3'-end processing by stem-loop binding and cleavage
ENSMUSG00000048126	0.57	0.36	0.57	1	0.51	1.25	108	84	91	174	110	265	Col6a3	collagen, type VI, alpha 3 [Source:MGI Symbol;Acc:MGI:88461]	Environmental Information Processing;Human Diseases;Cellular Processes;Organismal Systems;Environmental Information Processing	Signal transduction;Infectious diseases;Cellular community - eukaryotes;Digestive system;Signaling molecules and interaction	ko04151//PI3K-Akt signaling pathway;ko05165//Human papillomavirus infection;ko04510//Focal adhesion;ko04974//Protein digestion and absorption;ko04512//ECM-receptor interaction	K06238;K06238;K06238;K06238;K06238	GO:0005581//collagen trimer;GO:0005615//extracellular space;GO:0031012//extracellular matrix;GO:0042383//sarcolemma	GO:0004867//serine-type endopeptidase inhibitor activity;GO:0005515//protein binding;GO:0030020//extracellular matrix structural constituent conferring tensile strength	GO:0003429//growth plate cartilage chondrocyte morphogenesis;GO:0010951//negative regulation of endopeptidase activity
ENSMUSG00000048450	1.74	1.51	1.52	3.82	4.38	2.81	75	72	58	193	195	142	Msx1	msh homeobox 1 [Source:MGI Symbol;Acc:MGI:97168]	Human Diseases	Infectious diseases	ko05166//HTLV-I infection	K09341	GO:0005634//nucleus;GO:0005654//nucleoplasm	GO:0000977//RNA polymerase II regulatory region sequence-specific DNA binding;GO:0000981//RNA polymerase II transcription factor activity, sequence-specific DNA binding;GO:0001227//transcriptional repressor activity, RNA polymerase II transcription regulatory region sequence-specific binding;GO:0001228//transcriptional activator activity, RNA polymerase II transcription regulatory region sequence…	GO:0000122//negative regulation of transcription from RNA polymerase II promoter;GO:0000902//cell morphogenesis;GO:0001701//in utero embryonic development;GO:0001837//epithelial to mesenchymal transition;GO:0003007//heart morphogenesis;GO:0003198//epithelial to mesenchymal transition involved in endocardial cushion formation;GO:0006355//regulation of transcription, DNA-templated;GO:0007275//multi…
ENSMUSG00000050824	0.02	0.02	0.02	0.13	0.07	0.17	1	1	1	9	4	11	Sstr5	somatostatin receptor 5 [Source:MGI Symbol;Acc:MGI:894282]	Environmental Information Processing;Environmental Information Processing;Organismal Systems	Signaling molecules and interaction;Signal transduction;Endocrine system	ko04080//Neuroactive ligand-receptor interaction;ko04024//cAMP signaling pathway;ko04935//Growth hormone synthesis, secretion and action	K04221;K04221;K04221	GO:0005737//cytoplasm;GO:0005886//plasma membrane;GO:0005887//integral component of plasma membrane;GO:0016020//membrane;GO:0016021//integral component of membrane;GO:0043005//neuron projection	GO:0004930//G-protein coupled receptor activity;GO:0004994//somatostatin receptor activity;GO:0005515//protein binding;GO:0042277//peptide binding;GO:0042923//neuropeptide binding	GO:0007165//signal transduction;GO:0007186//G-protein coupled receptor signaling pathway;GO:0007193//adenylate cyclase-inhibiting G-protein coupled receptor signaling pathway;GO:0007218//neuropeptide signaling pathway;GO:0032467//positive regulation of cytokinesis;GO:0038170//somatostatin signaling pathway;GO:0042593//glucose homeostasis;GO:0050796//regulation of insulin secretion;GO:0071385//cel…
ENSMUSG00000050931	1.3	0.56	0.72	1.98	1.27	2.2	71	72	82	170	170	199	Sgms2	sphingomyelin synthase 2 [Source:MGI Symbol;Acc:MGI:1921692]	Metabolism;Environmental Information Processing;Metabolism	Global and overview maps;Signal transduction;Lipid metabolism	ko01100//Metabolic pathways;ko04071//Sphingolipid signaling pathway;ko00600//Sphingolipid metabolism	K04714;K04714;K04714	GO:0000139//Golgi membrane;GO:0005794//Golgi apparatus;GO:0005886//plasma membrane;GO:0005887//integral component of plasma membrane;GO:0016020//membrane;GO:0016021//integral component of membrane;GO:0030173//integral component of Golgi membrane;GO:0030176//integral component of endoplasmic reticulum membrane	GO:0016301//kinase activity;GO:0016740//transferase activity;GO:0033188//sphingomyelin synthase activity;GO:0047493//ceramide cholinephosphotransferase activity	GO:0006629//lipid metabolic process;GO:0006665//sphingolipid metabolic process;GO:0006686//sphingomyelin biosynthetic process;GO:0016310//phosphorylation;GO:0030148//sphingolipid biosynthetic process;GO:0030500//regulation of bone mineralization;GO:0046513//ceramide biosynthetic process
ENSMUSG00000052273	0.1	0.05	0.18	0.14	0.28	0.15	27	15	25	42	80	48	Dnah3	dynein, axonemal, heavy chain 3 [Source:MGI Symbol;Acc:MGI:2683040]	Human Diseases	Neurodegenerative diseases	ko05016//Huntington disease	K10408	GO:0005737//cytoplasm;GO:0005856//cytoskeleton;GO:0005858//axonemal dynein complex;GO:0005874//microtubule;GO:0005929//cilium;GO:0030286//dynein complex;GO:0036156//inner dynein arm;GO:0042995//cell projection	GO:0000166//nucleotide binding;GO:0003774//motor activity;GO:0003777//microtubule motor activity;GO:0005524//ATP binding;GO:0008569//ATP-dependent microtubule motor activity, minus-end-directed;GO:0045505//dynein intermediate chain binding;GO:0051959//dynein light intermediate chain binding	GO:0003341//cilium movement;GO:0007018//microtubule-based movement
ENSMUSG00000052305	250.79	174.17	138.33	402.38	269.98	378.24	3504.93	2696.93	1716.24	6591.02	3900.28	6201.31	Hbb-bs	hemoglobin, beta adult s chain [Source:MGI Symbol;Acc:MGI:5474852]	Human Diseases;Human Diseases	Infectious diseases;Infectious diseases	ko05143//African trypanosomiasis;ko05144//Malaria	K13823;K13823	GO:0005615//extracellular space;GO:0005833//hemoglobin complex;GO:0031838//haptoglobin-hemoglobin complex	GO:0004601//peroxidase activity;GO:0005344//oxygen transporter activity;GO:0019825//oxygen binding;GO:0020037//heme binding;GO:0030492//hemoglobin binding;GO:0031720//haptoglobin binding;GO:0031721//hemoglobin alpha binding;GO:0031722//hemoglobin beta binding;GO:0043177//organic acid binding;GO:0044877//macromolecular complex binding;GO:0046872//metal ion binding	GO:0015671//oxygen transport;GO:0042744//hydrogen peroxide catabolic process;GO:0098869//cellular oxidant detoxification
ENSMUSG00000052861	0.44	0.31	0.39	0.96	1.02	0.97	123	96	97	314	297	318	Dnah6	dynein, axonemal, heavy chain 6 [Source:MGI Symbol;Acc:MGI:107744]	Human Diseases	Neurodegenerative diseases	ko05016//Huntington disease	K10408	GO:0030286//dynein complex;GO:0036156//inner dynein arm	GO:0003777//microtubule motor activity;GO:0005524//ATP binding;GO:0008569//ATP-dependent microtubule motor activity, minus-end-directed;GO:0045505//dynein intermediate chain binding;GO:0051959//dynein light intermediate chain binding	GO:0003341//cilium movement;GO:0007018//microtubule-based movement
ENSMUSG00000057722	1.14	0.64	0.52	1.52	1.33	1.64	95	61.03	49	143	129.44	118	Lepr	leptin receptor [Source:MGI Symbol;Acc:MGI:104993]	Environmental Information Processing;Environmental Information Processing;Environmental Information Processing;Human Diseases;Environmental Information Processing;Organismal Systems	Signaling molecules and interaction;Signaling molecules and interaction;Signal transduction;Endocrine and metabolic diseases;Signal transduction;Endocrine system	ko04080//Neuroactive ligand-receptor interaction;ko04060//Cytokine-cytokine receptor interaction;ko04630//Jak-STAT signaling pathway;ko04932//Non-alcoholic fatty liver disease (NAFLD);ko04152//AMPK signaling pathway;ko04920//Adipocytokine signaling pathway	K05062;K05062;K05062;K05062;K05062;K05062	GO:0005576//extracellular region;GO:0005615//extracellular space;GO:0005886//plasma membrane;GO:0005887//integral component of plasma membrane;GO:0009897//external side of plasma membrane;GO:0016020//membrane;GO:0016021//integral component of membrane;GO:0016323//basolateral plasma membrane;GO:0043235//receptor complex	GO:0004888//transmembrane signaling receptor activity;GO:0004896//cytokine receptor activity;GO:0005515//protein binding;GO:0016500//protein-hormone receptor activity;GO:0017046//peptide hormone binding;GO:0019955//cytokine binding;GO:0038021//leptin receptor activity;GO:0042802//identical protein binding	GO:0001525//angiogenesis;GO:0001934//positive regulation of protein phosphorylation;GO:0005977//glycogen metabolic process;GO:0006909//phagocytosis;GO:0007165//signal transduction;GO:0008203//cholesterol metabolic process;GO:0010507//negative regulation of autophagy;GO:0014009//glial cell proliferation;GO:0019221//cytokine-mediated signaling pathway;GO:0019222//regulation of metabolic process;GO:…
ENSMUSG00000057969	1.52	0.68	0.86	2.15	2.59	1.88	56	50	50	163	167	130	Sema3b	sema domain, immunoglobulin domain (Ig), short basic domain, secreted, (semaphorin) 3B [Source:MGI Symbol;Acc:MGI:107561]	Organismal Systems	Development	ko04360//Axon guidance	K06840	-	GO:0005515//protein binding;GO:0030215//semaphorin receptor binding	-
ENSMUSG00000058488	4.18	3.79	4.28	14.85	13.73	14.48	476	478	433	1982	1617	1935	Kl	klotho [Source:MGI Symbol;Acc:MGI:1101771]	Metabolism;Organismal Systems;Organismal Systems;Organismal Systems;Metabolism	Global and overview maps;Endocrine system;Aging;Excretory system;Carbohydrate metabolism	ko01100//Metabolic pathways;ko04928//Parathyroid hormone synthesis, secretion and action;ko04211//Longevity regulating pathway - mammal;ko04961//Endocrine and other factor-regulated calcium reabsorption;ko00040//Pentose and glucuronate interconversions	K14756;K14756;K14756;K14756;K14756	GO:0005576//extracellular region;GO:0005615//extracellular space;GO:0005886//plasma membrane;GO:0016020//membrane;GO:0016021//integral component of membrane;GO:0016324//apical plasma membrane	GO:0004553//hydrolase activity, hydrolyzing O-glycosyl compounds;GO:0004566//beta-glucuronidase activity;GO:0005104//fibroblast growth factor receptor binding;GO:0005515//protein binding;GO:0008422//beta-glucosidase activity;GO:0016787//hydrolase activity;GO:0016798//hydrolase activity, acting on glycosyl bonds;GO:0017134//fibroblast growth factor binding	GO:0002526//acute inflammatory response;GO:0003085//negative regulation of systemic arterial blood pressure;GO:0005975//carbohydrate metabolic process;GO:0006112//energy reserve metabolic process;GO:0007568//aging;GO:0008152//metabolic process;GO:0008286//insulin receptor signaling pathway;GO:0008543//fibroblast growth factor receptor signaling pathway;GO:0030501//positive regulation of bone mine…
ENSMUSG00000059049	1.45	0.87	0.6	1.33	1.49	2.51	124	130	98	302	293	278	Frem1	Fras1 related extracellular matrix protein 1 [Source:MGI Symbol;Acc:MGI:2670972]	Environmental Information Processing	Signaling molecules and interaction	ko04512//ECM-receptor interaction	K23380	GO:0005576//extracellular region;GO:0005604//basement membrane;GO:0016021//integral component of membrane	GO:0030246//carbohydrate binding;GO:0046872//metal ion binding	GO:0007154//cell communication;GO:0007155//cell adhesion;GO:0007160//cell-matrix adhesion;GO:0007275//multicellular organism development;GO:0097094//craniofacial suture morphogenesis
ENSMUSG00000059887	0	0	0.02	0.32	0.2	0.5	0	0	1	10	4	12	Olfr1507	olfactory receptor 1507 [Source:MGI Symbol;Acc:MGI:3031341]	Organismal Systems	Sensory system	ko04740//Olfactory transduction	K04257	GO:0005886//plasma membrane;GO:0016020//membrane;GO:0016021//integral component of membrane	GO:0004888//transmembrane signaling receptor activity;GO:0004930//G-protein coupled receptor activity;GO:0004984//olfactory receptor activity	GO:0007165//signal transduction;GO:0007186//G-protein coupled receptor signaling pathway;GO:0007608//sensory perception of smell;GO:0050896//response to stimulus;GO:0050911//detection of chemical stimulus involved in sensory perception of smell
ENSMUSG00000061048	0.04	0.05	0	0.27	0.47	0.28	4	5	0	31	47	32	Cdh3	cadherin 3 [Source:MGI Symbol;Acc:MGI:88356]	Environmental Information Processing	Signaling molecules and interaction	ko04514//Cell adhesion molecules (CAMs)	K06796	GO:0005737//cytoplasm;GO:0005886//plasma membrane;GO:0005912//adherens junction;GO:0009986//cell surface;GO:0016020//membrane;GO:0016021//integral component of membrane;GO:0016342//catenin complex;GO:0030054//cell junction	GO:0005509//calcium ion binding;GO:0008092//cytoskeletal protein binding;GO:0045296//cadherin binding;GO:0046872//metal ion binding	GO:0000902//cell morphogenesis;GO:0001895//retina homeostasis;GO:0007043//cell-cell junction assembly;GO:0007155//cell adhesion;GO:0007156//homophilic cell adhesion via plasma membrane adhesion molecules;GO:0007275//multicellular organism development;GO:0010628//positive regulation of gene expression;GO:0010838//positive regulation of keratinocyte proliferation;GO:0016339//calcium-dependent cell-…
ENSMUSG00000061086	3.49	5.49	1.69	1.96	0.99	1.22	70	123	30	46	20	28	Myl4	myosin, light polypeptide 4 [Source:MGI Symbol;Acc:MGI:97267]	Organismal Systems;Environmental Information Processing;Organismal Systems	Circulatory system;Signal transduction;Circulatory system	ko04261//Adrenergic signaling in cardiomyocytes;ko04371//Apelin signaling pathway;ko04260//Cardiac muscle contraction	K12750;K12750;K12750	GO:0031672//A band	GO:0003785//actin monomer binding;GO:0005509//calcium ion binding;GO:0051015//actin filament binding	GO:0002026//regulation of the force of heart contraction;GO:0032781//positive regulation of ATPase activity;GO:0060048//cardiac muscle contraction
ENSMUSG00000061808	0	0	0	27.34	35.02	40.87	0	0	0	845.71	955.34	1265.31	Ttr	transthyretin [Source:MGI Symbol;Acc:MGI:98865]	Organismal Systems	Endocrine system	ko04918//Thyroid hormone synthesis	K20731	GO:0005576//extracellular region;GO:0005615//extracellular space;GO:0032991//macromolecular complex	GO:0005179//hormone activity;GO:0005515//protein binding;GO:0042562//hormone binding;GO:0042802//identical protein binding;GO:0044877//macromolecular complex binding;GO:0070324//thyroid hormone binding	GO:0006144//purine nucleobase metabolic process;GO:0007165//signal transduction;GO:0042572//retinol metabolic process;GO:0070327//thyroid hormone transport
ENSMUSG00000062175	0.33	0.51	0.26	0.5	0.95	0.44	21	15	15	38	45	29	Tgif2	TGFB-induced factor homeobox 2 [Source:MGI Symbol;Acc:MGI:1915299]	Environmental Information Processing	Signal transduction	ko04350//TGF-beta signaling pathway	K19553	GO:0005634//nucleus;GO:0005654//nucleoplasm;GO:0005813//centrosome	GO:0003677//DNA binding	GO:0000122//negative regulation of transcription from RNA polymerase II promoter;GO:0006355//regulation of transcription, DNA-templated;GO:0010470//regulation of gastrulation;GO:0038092//nodal signaling pathway;GO:0045666//positive regulation of neuron differentiation;GO:0060041//retina development in camera-type eye
ENSMUSG00000062382	0.85	0.86	0.55	0.18	0.13	0.47	17.68	19.85	10.18	4.42	2.85	11.41	Ftl1-ps1	ferritin light polypeptide 1, pseudogene 1 [Source:MGI Symbol;Acc:MGI:3779109]	Cellular Processes;Organismal Systems;Cellular Processes	Cell growth and death;Digestive system;Cell growth and death	ko04217//Necroptosis;ko04978//Mineral absorption;ko04216//Ferroptosis	K13625;K13625;K13625	GO:0005623//cell	GO:0008199//ferric iron binding;GO:0046872//metal ion binding	GO:0006826//iron ion transport;GO:0006879//cellular iron ion homeostasis
ENSMUSG00000063354	0.21	0.18	0.04	0.74	0.46	0.53	10	8	2	51	29	29	Slc39a4	solute carrier family 39 (zinc transporter), member 4 [Source:MGI Symbol;Acc:MGI:1919277]	Organismal Systems	Digestive system	ko04978//Mineral absorption	K14710	GO:0005623//cell;GO:0005768//endosome;GO:0005886//plasma membrane;GO:0005887//integral component of plasma membrane;GO:0016020//membrane;GO:0016021//integral component of membrane;GO:0016324//apical plasma membrane;GO:0031410//cytoplasmic vesicle;GO:0055038//recycling endosome membrane	GO:0005385//zinc ion transmembrane transporter activity;GO:0046873//metal ion transmembrane transporter activity	GO:0006811//ion transport;GO:0006829//zinc II ion transport;GO:0006882//cellular zinc ion homeostasis;GO:0007165//signal transduction;GO:0030001//metal ion transport;GO:0034224//cellular response to zinc ion starvation;GO:0055085//transmembrane transport;GO:0071578//zinc II ion transmembrane import
ENSMUSG00000063975	0	0	0	0.39	0.29	0.12	0	0	0	26	17	8.02	Slco1a5	solute carrier organic anion transporter family, member 1a5 [Source:MGI Symbol;Acc:MGI:1351865]	Organismal Systems	Digestive system	ko04976//Bile secretion	K03460	GO:0005886//plasma membrane;GO:0016020//membrane;GO:0016021//integral component of membrane;GO:0031526//brush border membrane	GO:0005515//protein binding;GO:0008028//monocarboxylic acid transmembrane transporter activity;GO:0008514//organic anion transmembrane transporter activity;GO:0015125//bile acid transmembrane transporter activity;GO:0015349//thyroid hormone transmembrane transporter activity	GO:0006811//ion transport;GO:0015711//organic anion transport;GO:0015718//monocarboxylic acid transport;GO:0015721//bile acid and bile salt transport;GO:0031100//organ regeneration;GO:0050892//intestinal absorption;GO:0055085//transmembrane transport;GO:0070327//thyroid hormone transport
ENSMUSG00000066150	5.15	4.89	4.95	7.91	7.89	7.78	429	450	367	771	675	759	Slc31a1	solute carrier family 31, member 1 [Source:MGI Symbol;Acc:MGI:1333843]	Human Diseases;Organismal Systems	Drug resistance;Digestive system	ko01524//Platinum drug resistance;ko04978//Mineral absorption	K14686;K14686	GO:0005623//cell;GO:0005737//cytoplasm;GO:0005770//late endosome;GO:0005886//plasma membrane;GO:0016020//membrane;GO:0016021//integral component of membrane;GO:0043025//neuronal cell body;GO:0055037//recycling endosome	GO:0005375//copper ion transmembrane transporter activity;GO:0005515//protein binding;GO:0042802//identical protein binding	GO:0006811//ion transport;GO:0006825//copper ion transport;GO:0006878//cellular copper ion homeostasis;GO:0015677//copper ion import;GO:0035434//copper ion transmembrane transport;GO:0055085//transmembrane transport;GO:0072719//cellular response to cisplatin;GO:0098705//copper ion import across plasma membrane
ENSMUSG00000066720	0.06	0.03	0	0.11	0.36	0.13	2	1	0	4	12	5	Cldn9	claudin 9 [Source:MGI Symbol;Acc:MGI:1913100]	Human Diseases;Cellular Processes;Human Diseases;Environmental Information Processing;Organismal Systems	Infectious diseases;Cellular community - eukaryotes;Infectious diseases;Signaling molecules and interaction;Immune system	ko05130//Pathogenic Escherichia coli infection;ko04530//Tight junction;ko05160//Hepatitis C;ko04514//Cell adhesion molecules (CAMs);ko04670//Leukocyte transendothelial migration	K06087;K06087;K06087;K06087;K06087	GO:0005886//plasma membrane;GO:0005923//bicellular tight junction;GO:0016020//membrane;GO:0016021//integral component of membrane;GO:0030054//cell junction;GO:0043231//intracellular membrane-bounded organelle	GO:0001618//virus receptor activity;GO:0005198//structural molecule activity;GO:0042802//identical protein binding	GO:0016338//calcium-independent cell-cell adhesion via plasma membrane cell-adhesion molecules;GO:0045216//cell-cell junction organization;GO:0046718//viral entry into host cell
ENSMUSG00000067860	0.64	0.56	0.72	1.5	1.08	2.15	34	44	47	83	77	101	Zic3	zinc finger protein of the cerebellum 3 [Source:MGI Symbol;Acc:MGI:106676]	Cellular Processes	Cellular community - eukaryotes	ko04550//Signaling pathways regulating pluripotency of stem cells	K18487	GO:0005634//nucleus;GO:0005654//nucleoplasm;GO:0005737//cytoplasm	GO:0000977//RNA polymerase II regulatory region sequence-specific DNA binding;GO:0000978//RNA polymerase II core promoter proximal region sequence-specific DNA binding;GO:0000981//RNA polymerase II transcription factor activity, sequence-specific DNA binding;GO:0001228//transcriptional activator activity, RNA polymerase II transcription regulatory region sequence-specific binding;GO:0003676//nucl…	GO:0001947//heart looping;GO:0006357//regulation of transcription from RNA polymerase II promoter;GO:0007275//multicellular organism development;GO:0007368//determination of left/right symmetry;GO:0007389//pattern specification process;GO:0007399//nervous system development;GO:0007417//central nervous system development;GO:0009952//anterior/posterior pattern specification;GO:0030154//cell differe…
ENSMUSG00000068323	0.12	0.01	0.03	2.13	2.29	3.25	3	1	3	277	243	336	Slc4a5	solute carrier family 4, sodium bicarbonate cotransporter, member 5 [Source:MGI Symbol;Acc:MGI:2443220]	Organismal Systems	Digestive system	ko04976//Bile secretion	K13857	GO:0005623//cell;GO:0016020//membrane;GO:0016021//integral component of membrane;GO:0016324//apical plasma membrane	GO:0005452//inorganic anion exchanger activity;GO:0008509//anion transmembrane transporter activity;GO:0008510//sodium:bicarbonate symporter activity	GO:0002064//epithelial cell development;GO:0003014//renal system process;GO:0003073//regulation of systemic arterial blood pressure;GO:0006811//ion transport;GO:0006820//anion transport;GO:0010468//regulation of gene expression;GO:0015698//inorganic anion transport;GO:0015701//bicarbonate transport;GO:0033326//cerebrospinal fluid secretion;GO:0035725//sodium ion transmembrane transport;GO:0048311…
ENSMUSG00000068417	0.15	0.18	0.14	0.33	0.52	0.62	4.46	5.48	3.69	11.93	12.95	16.97	Pnp2	purine-nucleoside phosphorylase 2 [Source:MGI Symbol;Acc:MGI:3712328]	Metabolism;Metabolism;Metabolism;Metabolism	Global and overview maps;Nucleotide metabolism;Nucleotide metabolism;Metabolism of cofactors and vitamins	ko01100//Metabolic pathways;ko00230//Purine metabolism;ko00240//Pyrimidine metabolism;ko00760//Nicotinate and nicotinamide metabolism	K03783;K03783;K03783;K03783	GO:0005576//extracellular region;GO:0005634//nucleus;GO:0005737//cytoplasm;GO:0005829//cytosol	GO:0001882//nucleoside binding;GO:0002060//purine nucleobase binding;GO:0003824//catalytic activity;GO:0004731//purine-nucleoside phosphorylase activity;GO:0008144//drug binding;GO:0016740//transferase activity;GO:0016757//transferase activity, transferring glycosyl groups;GO:0016763//transferase activity, transferring pentosyl groups;GO:0042301//phosphate ion binding;GO:0042802//identical protei…	GO:0006139//nucleobase-containing compound metabolic process;GO:0009116//nucleoside metabolic process
ENSMUSG00000068452	0	0.02	0	0.03	0.1	0.03	0	3	0	4	14	5	Duox2	dual oxidase 2 [Source:MGI Symbol;Acc:MGI:3036280]	Environmental Information Processing;Organismal Systems	Signal transduction;Immune system	ko04013//MAPK signaling pathway - fly;ko04624//Toll and Imd signaling pathway	K13411;K13411	GO:0005783//endoplasmic reticulum;GO:0005829//cytosol;GO:0005886//plasma membrane;GO:0009986//cell surface;GO:0016020//membrane;GO:0016021//integral component of membrane;GO:0031252//cell leading edge;GO:0043020//NADPH oxidase complex;GO:0045177//apical part of cell	GO:0004601//peroxidase activity;GO:0005509//calcium ion binding;GO:0016174//NAD(P)H oxidase activity;GO:0016175//superoxide-generating NADPH oxidase activity;GO:0016491//oxidoreductase activity;GO:0020037//heme binding	GO:0006952//defense response;GO:0006979//response to oxidative stress;GO:0009566//fertilization;GO:0009615//response to virus;GO:0019221//cytokine-mediated signaling pathway;GO:0030282//bone mineralization;GO:0030878//thyroid gland development;GO:0035264//multicellular organism growth;GO:0042403//thyroid hormone metabolic process;GO:0042445//hormone metabolic process;GO:0042554//superoxide anion …
ENSMUSG00000069117	0	0.37	0.85	0.07	0	0	0	5.12	9.37	1.02	0	0	Rps18-ps6	ribosomal protein S18, pseudogene 6 [Source:MGI Symbol;Acc:MGI:3642298]	Genetic Information Processing	Translation	ko03010//Ribosome	K02964	GO:0005829//cytosol;GO:0005840//ribosome;GO:0015935//small ribosomal subunit	GO:0003676//nucleic acid binding;GO:0003723//RNA binding;GO:0003735//structural constituent of ribosome	GO:0006412//translation
ENSMUSG00000069917	166.19	110.87	102.88	246.57	177.69	280.97	2048.93	1514.53	1126	3562.96	2264.6	4063.72	Hba-a2	hemoglobin alpha, adult chain 2 [Source:MGI Symbol;Acc:MGI:96016]	Human Diseases;Human Diseases	Infectious diseases;Infectious diseases	ko05143//African trypanosomiasis;ko05144//Malaria	K13822;K13822	GO:0005615//extracellular space;GO:0005833//hemoglobin complex;GO:0022627//cytosolic small ribosomal subunit;GO:0031838//haptoglobin-hemoglobin complex	GO:0004601//peroxidase activity;GO:0005344//oxygen transporter activity;GO:0005506//iron ion binding;GO:0019825//oxygen binding;GO:0020037//heme binding;GO:0031720//haptoglobin binding;GO:0043177//organic acid binding;GO:0044877//macromolecular complex binding;GO:0046872//metal ion binding	GO:0001701//in utero embryonic development;GO:0009617//response to bacterium;GO:0015671//oxygen transport;GO:0048821//erythrocyte development;GO:0098869//cellular oxidant detoxification
ENSMUSG00000070473	0.04	0.06	0.04	0.3	0.38	0.37	1	2	1	10	11	12	Cldn3	claudin 3 [Source:MGI Symbol;Acc:MGI:1329044]	Human Diseases;Cellular Processes;Human Diseases;Environmental Information Processing;Organismal Systems	Infectious diseases;Cellular community - eukaryotes;Infectious diseases;Signaling molecules and interaction;Immune system	ko05130//Pathogenic Escherichia coli infection;ko04530//Tight junction;ko05160//Hepatitis C;ko04514//Cell adhesion molecules (CAMs);ko04670//Leukocyte transendothelial migration	K06087;K06087;K06087;K06087;K06087	GO:0005737//cytoplasm;GO:0005886//plasma membrane;GO:0005911//cell-cell junction;GO:0005923//bicellular tight junction;GO:0016020//membrane;GO:0016021//integral component of membrane;GO:0016327//apicolateral plasma membrane;GO:0016328//lateral plasma membrane;GO:0030054//cell junction;GO:0032991//macromolecular complex;GO:0043296//apical junction complex;GO:0070160//occluding junction	GO:0005198//structural molecule activity;GO:0005515//protein binding;GO:0042802//identical protein binding	GO:0001666//response to hypoxia;GO:0001934//positive regulation of protein phosphorylation;GO:0003382//epithelial cell morphogenesis;GO:0008285//negative regulation of cell proliferation;GO:0010628//positive regulation of gene expression;GO:0010629//negative regulation of gene expression;GO:0014045//establishment of endothelial blood-brain barrier;GO:0016338//calcium-independent cell-cell adhesio…
ENSMUSG00000070985	0	0.03	0	0.21	0.14	0.16	0	1	0	8	5	6	Acnat1	acyl-coenzyme A amino acid N-acyltransferase 1 [Source:MGI Symbol;Acc:MGI:2140197]	Metabolism;Cellular Processes;Organismal Systems;Metabolism;Metabolism;Metabolism	Global and overview maps;Transport and catabolism;Digestive system;Lipid metabolism;Lipid metabolism;Metabolism of other amino acids	ko01100//Metabolic pathways;ko04146//Peroxisome;ko04976//Bile secretion;ko01040//Biosynthesis of unsaturated fatty acids;ko00120//Primary bile acid biosynthesis;ko00430//Taurine and hypotaurine metabolism	K00659;K00659;K00659;K00659;K00659;K00659	GO:0005777//peroxisome	GO:0016410//N-acyltransferase activity;GO:0016740//transferase activity;GO:0016746//transferase activity, transferring acyl groups;GO:0016790//thiolester hydrolase activity;GO:0047617//acyl-CoA hydrolase activity	GO:0006629//lipid metabolic process;GO:0006631//fatty acid metabolic process;GO:0006637//acyl-CoA metabolic process
ENSMUSG00000073940	17.77	13.27	9.27	24.16	15.38	25.54	278.07	230.07	128.76	442.98	248.72	468.69	Hbb-bt	hemoglobin, beta adult t chain [Source:MGI Symbol;Acc:MGI:5474850]	Human Diseases;Human Diseases	Infectious diseases;Infectious diseases	ko05143//African trypanosomiasis;ko05144//Malaria	K13823;K13823	GO:0005615//extracellular space;GO:0005833//hemoglobin complex;GO:0031838//haptoglobin-hemoglobin complex	GO:0004601//peroxidase activity;GO:0005344//oxygen transporter activity;GO:0019825//oxygen binding;GO:0020037//heme binding;GO:0030492//hemoglobin binding;GO:0031720//haptoglobin binding;GO:0031721//hemoglobin alpha binding;GO:0031722//hemoglobin beta binding;GO:0043177//organic acid binding;GO:0044877//macromolecular complex binding;GO:0046872//metal ion binding	GO:0015671//oxygen transport;GO:0042744//hydrogen peroxide catabolic process;GO:0098869//cellular oxidant detoxification
ENSMUSG00000074207	0.25	0.24	0.24	0.59	0.52	0.54	7	8	7	23	18	21	Adh1	alcohol dehydrogenase 1 (class I) [Source:MGI Symbol;Acc:MGI:87921]	Metabolism;Human Diseases;Metabolism;Metabolism;Metabolism;Metabolism;Metabolism;Metabolism	Global and overview maps;Cancers;Metabolism of cofactors and vitamins;Xenobiotics biodegradation and metabolism;Xenobiotics biodegradation and metabolism;Carbohydrate metabolism;Lipid metabolism;Amino acid metabolism	ko01100//Metabolic pathways;ko05204//Chemical carcinogenesis;ko00830//Retinol metabolism;ko00980//Metabolism of xenobiotics by cytochrome P450;ko00982//Drug metabolism - cytochrome P450;ko00010//Glycolysis / Gluconeogenesis;ko00071//Fatty acid degradation;ko00350//Tyrosine metabolism	K13951;K13951;K13951;K13951;K13951;K13951;K13951;K13951	GO:0005654//nucleoplasm;GO:0005737//cytoplasm;GO:0005739//mitochondrion;GO:0005829//cytosol;GO:0005886//plasma membrane	GO:0004022//alcohol dehydrogenase (NAD) activity;GO:0004024//alcohol dehydrogenase activity, zinc-dependent;GO:0004745//retinol dehydrogenase activity;GO:0008144//drug binding;GO:0008270//zinc ion binding;GO:0016491//oxidoreductase activity;GO:0035276//ethanol binding;GO:0042802//identical protein binding;GO:0046872//metal ion binding;GO:0051287//NAD binding	GO:0001523//retinoid metabolic process;GO:0006068//ethanol catabolic process;GO:0006069//ethanol oxidation;GO:0032526//response to retinoic acid;GO:0033574//response to testosterone;GO:0042572//retinol metabolic process;GO:0042573//retinoic acid metabolic process;GO:0046186//acetaldehyde biosynthetic process;GO:0048149//behavioral response to ethanol;GO:0048545//response to steroid hormone;GO:005…
ENSMUSG00000074715	0.67	0.64	0.66	1.42	0.85	0.82	56	59	49	139	73	80	Ccl28	chemokine (C-C motif) ligand 28 [Source:MGI Symbol;Acc:MGI:1861731]	Environmental Information Processing;Organismal Systems;Organismal Systems;Environmental Information Processing	Signaling molecules and interaction;Immune system;Immune system;Signaling molecules and interaction	ko04060//Cytokine-cytokine receptor interaction;ko04062//Chemokine signaling pathway;ko04672//Intestinal immune network for IgA production;ko04061//Viral protein interaction with cytokine and cytokine receptor	K05513;K05513;K05513;K05513	GO:0005576//extracellular region;GO:0005615//extracellular space;GO:0005623//cell;GO:0030141//secretory granule	GO:0005125//cytokine activity;GO:0008009//chemokine activity	GO:0001954//positive regulation of cell-matrix adhesion;GO:0006935//chemotaxis;GO:0006955//immune response;GO:0007165//signal transduction;GO:0007204//positive regulation of cytosolic calcium ion concentration;GO:0031640//killing of cells of other organism;GO:0051715//cytolysis in other organism;GO:0060326//cell chemotaxis;GO:1903237//negative regulation of leukocyte tethering or rolling
ENSMUSG00000074768	0.04	0	0	0.11	0.12	0.12	2	0	0	7	7	8	Bhmt	betaine-homocysteine methyltransferase [Source:MGI Symbol;Acc:MGI:1339972]	Metabolism;Metabolism;Metabolism	Global and overview maps;Amino acid metabolism;Amino acid metabolism	ko01100//Metabolic pathways;ko00270//Cysteine and methionine metabolism;ko00260//Glycine, serine and threonine metabolism	K00544;K00544;K00544	GO:0005737//cytoplasm;GO:0005829//cytosol;GO:0032991//macromolecular complex;GO:0070062//extracellular exosome	GO:0008168//methyltransferase activity;GO:0008270//zinc ion binding;GO:0016740//transferase activity;GO:0044877//macromolecular complex binding;GO:0046872//metal ion binding;GO:0047150//betaine-homocysteine S-methyltransferase activity	GO:0006479//protein methylation;GO:0006577//amino-acid betaine metabolic process;GO:0006579//amino-acid betaine catabolic process;GO:0009086//methionine biosynthetic process;GO:0032259//methylation;GO:0071267//L-methionine salvage
ENSMUSG00000076498	2.34	3.99	0.37	0.78	0.69	0.55	36	68	5	14	11	10	Trbc2	T cell receptor beta, constant 2 [Source:MGI Symbol;Acc:MGI:4835227]	Human Diseases;Environmental Information Processing;Human Diseases;Human Diseases;Human Diseases;Human Diseases;Human Diseases;Environmental Information Processing;Environmental Information Processing;Environmental Information Processing;Human Diseases;Human Diseases;Human Diseases;Human Diseases;Environmental Information Processing;Organismal Systems;Human Diseases;Human Diseases;Human Diseases;…	Infectious diseases;Signal transduction;Cancers;Immune diseases;Infectious diseases;Infectious disease: viral;Infectious diseases;Signal transduction;Signal transduction;Signal transduction;Immune diseases;Cardiovascular diseases;Immune diseases;Immune diseases;Signaling molecules and interaction;Immune system;Infectious diseases;Immune diseases;Infectious disease: bacterial;Infectious diseases;I…	ko05169//Epstein-Barr virus infection;ko04020//Calcium signaling pathway;ko05202//Transcriptional misregulation in cancers;ko05322//Systemic lupus erythematosus;ko05150//Staphylococcus aureus infection;ko05170//Human immunodeficiency virus 1 infection;ko05166//HTLV-I infection;ko04014//Ras signaling pathway;ko04064//NF-kappa B signaling pathway;ko04015//Rap1 signaling pathway;ko05323//Rheumatoid …	K10785;K10785;K10785;K10785;K10785;K10785;K10785;K10785;K10785;K10785;K10785;K10785;K10785;K10785;K10785;K10785;K10785;K10785;K10785;K10785;K10785;K10785;K10785;K10785;K10785;K10785;K10785;K10785;K10785	GO:0009897//external side of plasma membrane;GO:0016020//membrane;GO:0016021//integral component of membrane;GO:0042571//immunoglobulin complex, circulating	GO:0003823//antigen binding;GO:0034987//immunoglobulin receptor binding	GO:0006910//phagocytosis, recognition;GO:0006911//phagocytosis, engulfment;GO:0006958//complement activation, classical pathway;GO:0042742//defense response to bacterium;GO:0045087//innate immune response;GO:0050853//B cell receptor signaling pathway;GO:0050871//positive regulation of B cell activation
ENSMUSG00000078881	0.41	0.68	0	2.75	6.76	2.86	5.05	9.37	0	78.92	198.03	80.57	Gm14434	predicted gene 14434 [Source:MGI Symbol;Acc:MGI:3702417]	Human Diseases	Infectious diseases	ko05168//Herpes simplex infection	K09228	GO:0005575//cellular_component;GO:0005634//nucleus	GO:0003674//molecular_function;GO:0003676//nucleic acid binding;GO:0046872//metal ion binding	GO:0006355//regulation of transcription, DNA-templated;GO:0008150//biological_process;GO:0010468//regulation of gene expression
ENSMUSG00000078922	0.49	0.35	0.33	0.73	0.6	0.75	30.93	24.03	17.05	53.91	39.13	55.12	Tgtp1	T cell specific GTPase 1 [Source:MGI Symbol;Acc:MGI:98734]	Environmental Information Processing	Signal transduction	ko04668//TNF signaling pathway	K17072	GO:0005737//cytoplasm;GO:0005783//endoplasmic reticulum;GO:0005789//endoplasmic reticulum membrane;GO:0005794//Golgi apparatus;GO:0016020//membrane	GO:0000166//nucleotide binding;GO:0003924//GTPase activity;GO:0005525//GTP binding;GO:0016787//hydrolase activity	GO:0002376//immune system process;GO:0006952//defense response;GO:0006955//immune response;GO:0009615//response to virus;GO:0009617//response to bacterium;GO:0034341//response to interferon-gamma;GO:0035455//response to interferon-alpha;GO:0035458//cellular response to interferon-beta;GO:0045087//innate immune response
ENSMUSG00000078937	0.01	0	0.1	0.29	0.29	0.28	0.2	0	5.98	21.76	19.13	21.43	Cpt1b	carnitine palmitoyltransferase 1b, muscle [Source:MGI Symbol;Acc:MGI:1098297]	Organismal Systems;Environmental Information Processing;Human Diseases;Organismal Systems;Organismal Systems;Organismal Systems;Metabolism;Metabolism	Environmental adaptation;Signal transduction;Endocrine and metabolic diseases;Endocrine system;Endocrine system;Endocrine system;Global and overview maps;Lipid metabolism	ko04714//Thermogenesis;ko04152//AMPK signaling pathway;ko04931//Insulin resistance;ko04922//Glucagon signaling pathway;ko03320//PPAR signaling pathway;ko04920//Adipocytokine signaling pathway;ko01212//Fatty acid metabolism;ko00071//Fatty acid degradation	K19523;K19523;K19523;K19523;K19523;K19523;K19523;K19523	GO:0005739//mitochondrion;GO:0005741//mitochondrial outer membrane;GO:0016020//membrane;GO:0016021//integral component of membrane;GO:0043231//intracellular membrane-bounded organelle	GO:0004095//carnitine O-palmitoyltransferase activity;GO:0016740//transferase activity;GO:0016746//transferase activity, transferring acyl groups	GO:0006629//lipid metabolic process;GO:0006631//fatty acid metabolic process;GO:0006635//fatty acid beta-oxidation;GO:0009437//carnitine metabolic process;GO:0015909//long-chain fatty acid transport
ENSMUSG00000079436	0.42	0.22	0.32	5.92	6.67	6.24	12	7	8	196	195	207	Kcnj13	potassium inwardly-rectifying channel, subfamily J, member 13 [Source:MGI Symbol;Acc:MGI:3781032]	Organismal Systems	Digestive system	ko04974//Protein digestion and absorption	K05006	GO:0016020//membrane;GO:0016021//integral component of membrane	GO:0005242//inward rectifier potassium channel activity;GO:0005244//voltage-gated ion channel activity	GO:0006811//ion transport;GO:0006813//potassium ion transport;GO:0034220//ion transmembrane transport;GO:0034765//regulation of ion transmembrane transport;GO:0071805//potassium ion transmembrane transport;GO:1990573//potassium ion import across plasma membrane
ENSMUSG00000079465	0.05	0.03	0.04	0.35	0.14	0.48	10	7	6	42	28	34	Col4a3	collagen, type IV, alpha 3 [Source:MGI Symbol;Acc:MGI:104688]	Human Diseases;Environmental Information Processing;Human Diseases;Human Diseases;Cellular Processes;Organismal Systems;Human Diseases;Organismal Systems;Human Diseases;Environmental Information Processing	Cancers;Signal transduction;Infectious diseases;Infectious diseases;Cellular community - eukaryotes;Endocrine system;Endocrine and metabolic diseases;Digestive system;Cancers;Signaling molecules and interaction	ko05200//Pathways in cancer;ko04151//PI3K-Akt signaling pathway;ko05165//Human papillomavirus infection;ko05146//Amoebiasis;ko04510//Focal adhesion;ko04926//Relaxin signaling pathway;ko04933//AGE-RAGE signaling pathway in diabetic complications;ko04974//Protein digestion and absorption;ko05222//Small cell lung cancer;ko04512//ECM-receptor interaction	K06237;K06237;K06237;K06237;K06237;K06237;K06237;K06237;K06237;K06237	GO:0005576//extracellular region;GO:0005581//collagen trimer;GO:0005587//collagen type IV trimer;GO:0005604//basement membrane;GO:0005615//extracellular space;GO:0005783//endoplasmic reticulum;GO:0031012//extracellular matrix;GO:0043231//intracellular membrane-bounded organelle	GO:0005178//integrin binding;GO:0005201//extracellular matrix structural constituent;GO:0030020//extracellular matrix structural constituent conferring tensile strength	GO:0006919//activation of cysteine-type endopeptidase activity involved in apoptotic process;GO:0007155//cell adhesion;GO:0007166//cell surface receptor signaling pathway;GO:0009749//response to glucose;GO:0016525//negative regulation of angiogenesis;GO:0030198//extracellular matrix organization;GO:0032836//glomerular basement membrane development;GO:0038063//collagen-activated tyrosine kinase re…
ENSMUSG00000091405	1.9	1.62	1.81	1.09	1.34	0.94	68.9	65.17	58.41	46.32	50.33	39.79	H4c14	H4 clustered histone 14 [Source:MGI Symbol;Acc:MGI:2140113]	Human Diseases;Human Diseases;Human Diseases	Immune diseases;Cancers;Substance dependence	ko05322//Systemic lupus erythematosus;ko05203//Viral carcinogenesis;ko05034//Alcoholism	K11254;K11254;K11254	GO:0000228//nuclear chromosome;GO:0000786//nucleosome;GO:0000788//nuclear nucleosome;GO:0005634//nucleus;GO:0005654//nucleoplasm;GO:0005694//chromosome;GO:0032991//macromolecular complex	GO:0003677//DNA binding;GO:0005515//protein binding;GO:0019904//protein domain specific binding;GO:0046982//protein heterodimerization activity	GO:0006334//nucleosome assembly;GO:0006335//DNA replication-dependent nucleosome assembly;GO:0006336//DNA replication-independent nucleosome assembly;GO:0006352//DNA-templated transcription, initiation;GO:0045653//negative regulation of megakaryocyte differentiation
ENSMUSG00000114942	1.22	1.21	1.66	2.25	2.12	3.15	89.38	98.04	107.81	192.76	160.61	269.95	Gm49361	predicted gene, 49361 [Source:MGI Symbol;Acc:MGI:6121571]	Environmental Information Processing;Environmental Information Processing;Cellular Processes;Environmental Information Processing	Signal transduction;Signal transduction;Cell growth and death;Signal transduction	ko04390//Hippo signaling pathway;ko04391//Hippo signaling pathway -fly;ko04214//Apoptosis - fly;ko04392//Hippo signaling pathway - multiple species	K08791;K08791;K08791;K08791	-	GO:0004672//protein kinase activity;GO:0005524//ATP binding	GO:0006468//protein phosphorylation
ENSMUSG00000116378	0	0	0	0.52	0.24	0.29	0	0	0	23.51	9.56	13.2	Gcat	glycine C-acetyltransferase (2-amino-3-ketobutyrate-coenzyme A ligase) [Source:MGI Symbol;Acc:MGI:1349389]	Metabolism;Metabolism	Global and overview maps;Amino acid metabolism	ko01100//Metabolic pathways;ko00260//Glycine, serine and threonine metabolism	K00639;K00639	-	GO:0003824//catalytic activity;GO:0008890//glycine C-acetyltransferase activity;GO:0016740//transferase activity;GO:0030170//pyridoxal phosphate binding	GO:0006567//threonine catabolic process;GO:0009058//biosynthetic process
ENSMUSG00000118462	0.13	0.13	0	0.23	0.29	0.3	3	3	0	13.76	15	14	AC151602.1	luteinizing hormone beta [Source:NCBI gene;Acc:16866]	Environmental Information Processing;Environmental Information Processing;Organismal Systems;Organismal Systems;Organismal Systems;Organismal Systems	Signaling molecules and interaction;Signal transduction;Endocrine system;Endocrine system;Endocrine system;Endocrine system	ko04080//Neuroactive ligand-receptor interaction;ko04024//cAMP signaling pathway;ko04912//GnRH signaling pathway;ko04917//Prolactin signaling pathway;ko04913//Ovarian Steroidogenesis;ko04929//GnRH secretion	K08521;K08521;K08521;K08521;K08521;K08521	-	-	-
‘	0	0	0	0.12	0	0.18	0	0	0	9.26	0	12.44	AL935121.1	novel protein	Metabolism;Metabolism;Metabolism	Global and overview maps;Carbohydrate metabolism;Carbohydrate metabolism	ko01100//Metabolic pathways;ko00500//Starch and sucrose metabolism;ko00052//Galactose metabolism	K12317;K12317;K12317	-	-	-

## Sheet: Table S7
Up-regulated mRNAs
id	num	qvalue	per	ratio	class	ID	Descrption	Pvalue	Qvalue	fg_num	bg_num
Neuroactive ligand-receptor interaction	14	0.0465706	12.069	0.037	Environmental Information Processing	ko04080	Neuroactive ligand-receptor interaction	0.000254484	0.0465706	14	375
Tight junction	8	0.133625	6.897	0.047	Cellular Processes	ko04530	Tight junction	0.00146039	0.133625	8	172
Bile secretion	5	0.192207	4.31	0.06	Organismal Systems	ko04976	Bile secretion	0.00389906	0.192207	5	83
Mineral absorption	4	0.192207	3.448	0.074	Organismal Systems	ko04978	Mineral absorption	0.00468756	0.192207	4	54
ECM-receptor interaction	5	0.192207	4.31	0.056	Environmental Information Processing	ko04512	ECM-receptor interaction	0.00525156	0.192207	5	89
Huntington disease	9	0.235146	7.759	0.033	Human Diseases	ko05016	Huntington disease	0.00770971	0.235146	9	274
Adipocytokine signaling pathway	4	0.319809	3.448	0.056	Organismal Systems	ko04920	Adipocytokine signaling pathway	0.0122331	0.319809	4	71
Glycine, serine and threonine metabolism	3	0.359847	2.586	0.071	Metabolism	ko00260	Glycine, serine and threonine metabolism	0.015731	0.359847	3	42
Leukocyte transendothelial migration	5	0.360891	4.31	0.042	Organismal Systems	ko04670	Leukocyte transendothelial migration	0.0177488	0.360891	5	120
Primary bile acid biosynthesis	2	0.387554	1.724	0.111	Metabolism	ko00120	Primary bile acid biosynthesis	0.0211778	0.387554	2	18
Malaria	3	0.555953	2.586	0.051	Human Diseases	ko05144	Malaria	0.0382157	0.555953	3	59
Protein digestion and absorption	4	0.555953	3.448	0.04	Organismal Systems	ko04974	Protein digestion and absorption	0.0386474	0.555953	4	101
Cytokine-cytokine receptor interaction	8	0.555953	6.897	0.026	Environmental Information Processing	ko04060	Cytokine-cytokine receptor interaction	0.0394939	0.555953	8	306
Insulin resistance	4	0.649773	3.448	0.036	Human Diseases	ko04931	Insulin resistance	0.0530003	0.649773	4	112
Thyroid hormone synthesis	3	0.649773	2.586	0.042	Organismal Systems	ko04918	Thyroid hormone synthesis	0.0624239	0.649773	3	72
Cell adhesion molecules (CAMs)	5	0.649773	4.31	0.03	Environmental Information Processing	ko04514	Cell adhesion molecules (CAMs)	0.0624654	0.649773	5	169
Galactose metabolism	2	0.649773	1.724	0.059	Metabolism	ko00052	Galactose metabolism	0.0682	0.649773	2	34
Propanoate metabolism	2	0.649773	1.724	0.059	Metabolism	ko00640	Propanoate metabolism	0.0682	0.649773	2	34
Renin secretion	3	0.649773	2.586	0.04	Organismal Systems	ko04924	Renin secretion	0.0688182	0.649773	3	75
Gastric acid secretion	3	0.649773	2.586	0.039	Organismal Systems	ko04971	Gastric acid secretion	0.0710135	0.649773	3	76
Down-regulated mRNAs
id	num	qvalue	per	ratio	class	ID	Descrption	Pvalue	Qvalue	fg_num	bg_num
Fluid shear stress and atherosclerosis	4	0.0748487	16.667	0.025	Human Diseases	ko05418	Fluid shear stress and atherosclerosis	0.000699521	0.0748487	4	159
Yersinia infection	3	0.206842	12.5	0.023	Human Diseases	ko05135	Yersinia infection	0.00460131	0.206842	3	131
MAPK signaling pathway	4	0.206842	16.667	0.013	Environmental Information Processing	ko04010	MAPK signaling pathway	0.00705418	0.206842	4	300
Transcriptional misregulation in cancers	4	0.206842	16.667	0.013	Human Diseases	ko05202	Transcriptional misregulation in cancers	0.00773243	0.206842	4	308
Amphetamine addiction	2	0.223104	8.333	0.029	Human Diseases	ko05031	Amphetamine addiction	0.0134032	0.223104	2	68
PD-L1 expression and PD-1 checkpoint pathway in cancer	2	0.223104	8.333	0.022	Human Diseases	ko05235	PD-L1 expression and PD-1 checkpoint pathway in cancer	0.0237117	0.223104	2	92
Th1 and Th2 cell differentiation	2	0.223104	8.333	0.022	Organismal Systems	ko04658	Th1 and Th2 cell differentiation	0.0237117	0.223104	2	92
Endocrine resistance	2	0.223104	8.333	0.021	Human Diseases	ko01522	Endocrine resistance	0.0246816	0.223104	2	94
Small cell lung cancer	2	0.223104	8.333	0.021	Human Diseases	ko05222	Small cell lung cancer	0.0256676	0.223104	2	96
HTLV-I infection	3	0.223104	12.5	0.012	Human Diseases	ko05166	HTLV-I infection	0.0258556	0.223104	3	248
Human immunodeficiency virus 1 infection	3	0.223104	12.5	0.012	Human Diseases	ko05170	Human immunodeficiency virus 1 infection	0.0266729	0.223104	3	251
IL-17 signaling pathway	2	0.223104	8.333	0.02	Organismal Systems	ko04657	IL-17 signaling pathway	0.0271766	0.223104	2	99
Parathyroid hormone synthesis, secretion and action	2	0.223104	8.333	0.019	Organismal Systems	ko04928	Parathyroid hormone synthesis, secretion and action	0.0319137	0.223104	2	108
T cell receptor signaling pathway	2	0.223104	8.333	0.019	Organismal Systems	ko04660	T cell receptor signaling pathway	0.0319137	0.223104	2	108
Th17 cell differentiation	2	0.223104	8.333	0.019	Organismal Systems	ko04659	Th17 cell differentiation	0.0319137	0.223104	2	108
Chagas disease (American trypanosomiasis)	2	0.223104	8.333	0.018	Human Diseases	ko05142	Chagas disease (American trypanosomiasis)	0.0335607	0.223104	2	111
Growth hormone synthesis, secretion and action	2	0.223104	8.333	0.017	Organismal Systems	ko04935	Growth hormone synthesis, secretion and action	0.0369535	0.223104	2	117
Cholinergic synapse	2	0.223104	8.333	0.017	Organismal Systems	ko04725	Cholinergic synapse	0.0375315	0.223104	2	118
Osteoclast differentiation	2	0.244985	8.333	0.016	Organismal Systems	ko04380	Osteoclast differentiation	0.043502	0.244985	2	128
Apelin signaling pathway	2	0.254054	8.333	0.014	Environmental Information Processing	ko04371	Apelin signaling pathway	0.049805	0.254054	2	138

## Sheet: Table S8
ncRNA_ID	ncRNA_NC1_fpkm	ncRNA_NC2_fpkm	ncRNA_NC3_fpkm	ncRNA_TAA1_fpkm	ncRNA_TAA2_fpkm	ncRNA_TAA3_fpkm	ncRNA_NC1_count	ncRNA_NC2_count	ncRNA_NC3_count	ncRNA_TAA1_count	ncRNA_TAA2_count	ncRNA_TAA3_count	ncRNA_Symbol	ncRNA_Description	mRNA_ID	corr	miRNA_NUM(ncRNA)	miRNA_NUM(mRNA)	miRNA_NUM(both)(49)	miRNA_ID(both)	NC1_fpkm	NC2_fpkm	NC3_fpkm	TAA1_fpkm	TAA2_fpkm	TAA3_fpkm	NC1_count	NC2_count	NC3_count	TAA1_count	TAA2_count	TAA3_count	Symbol	Description	KEGG_A_class	KEGG_B_class	Pathway	K_ID	GO Component	GO Function	GO Process
ENSMUST00000073764	0.68	0.74	0.27	1.84	1.53	2	11.66	14.06	4.15	36.85	27.05	40.12	Coa7	--	ENSMUSG00000027867	0.931526	1	1	1	mmu-miR-1199-5p	0.11	0.06	0.03	0.16	0.12	0.18	14	11	5	32	22	37	Spag17	sperm associated antigen 17 [Source:MGI Symbol;Acc:MGI:1921612]	-	-	-	-	GO:0005576//extracellular region;GO:0005737//cytoplasm;GO:0005856//cytoskeleton;GO:0005874//microtubule;GO:0005929//cilium;GO:0031514//motile cilium;GO:0042995//cell projection;GO:1990716//axonemal central apparatus	GO:0005515//protein binding	GO:0003351//epithelial cilium movement;GO:0030030//cell projection organization;GO:1904158//axonemal central apparatus assembly
ENSMUST00000073764	0.68	0.74	0.27	1.84	1.53	2	11.66	14.06	4.15	36.85	27.05	40.12	Coa7	--	ENSMUSG00000030866	0.941686	1	1	1	mmu-miR-1199-5p	0.02	0	0	0.08	0.04	0.07	1	0	0	6	3	5	Ern2	endoplasmic reticulum (ER) to nucleus signalling 2 [Source:MGI Symbol;Acc:MGI:1349436]	-	-	-	-	GO:0005783//endoplasmic reticulum;GO:0005789//endoplasmic reticulum membrane;GO:0016020//membrane;GO:0016021//integral component of membrane;GO:1990604//IRE1-TRAF2-ASK1 complex	GO:0000166//nucleotide binding;GO:0000287//magnesium ion binding;GO:0003824//catalytic activity;GO:0004519//endonuclease activity;GO:0004521//endoribonuclease activity;GO:0004540//ribonuclease activity;GO:0004672//protein kinase activity;GO:0004674//protein serine/threonine kinase activity;GO:0005515//protein binding;GO:0005524//ATP binding;GO:0016301//kinase activity;GO:0016740//transferase acti…	GO:0006355//regulation of transcription, DNA-templated;GO:0006397//mRNA processing;GO:0006468//protein phosphorylation;GO:0006915//apoptotic process;GO:0006986//response to unfolded protein;GO:0007050//cell cycle arrest;GO:0007257//activation of JUN kinase activity;GO:0008152//metabolic process;GO:0016075//rRNA catabolic process;GO:0016310//phosphorylation;GO:0030263//apoptotic chromosome condens…
ENSMUST00000073764	0.68	0.74	0.27	1.84	1.53	2	11.66	14.06	4.15	36.85	27.05	40.12	Coa7	--	ENSMUSG00000044938	0.917463	1	4	1	mmu-miR-1199-5p	0	0	0	0.05	0.06	0.05	0	0	0	9	9	8	Klhl31	kelch-like 31 [Source:MGI Symbol;Acc:MGI:3045305]	-	-	-	-	GO:0005634//nucleus;GO:0005737//cytoplasm	GO:0005515//protein binding	GO:0001933//negative regulation of protein phosphorylation;GO:0046329//negative regulation of JNK cascade
ENSMUST00000073764	0.68	0.74	0.27	1.84	1.53	2	11.66	14.06	4.15	36.85	27.05	40.12	Coa7	--	ENSMUSG00000049353	0.90234	1	2	1	mmu-miR-1199-5p	0.08	0.09	0.03	0.66	0.53	0.41	5	4	2	43	26	24	Rd3	retinal degeneration 3 [Source:MGI Symbol;Acc:MGI:1921273]	-	-	-	-	GO:0001750//photoreceptor outer segment;GO:0001917//photoreceptor inner segment;GO:0005634//nucleus;GO:0005737//cytoplasm;GO:0005768//endosome;GO:0042995//cell projection;GO:0048471//perinuclear region of cytoplasm	GO:0005515//protein binding	GO:0007601//visual perception;GO:0015031//protein transport;GO:0031283//negative regulation of guanylate cyclase activity;GO:0050896//response to stimulus;GO:0060041//retina development in camera-type eye
ENSMUST00000073764	0.68	0.74	0.27	1.84	1.53	2	11.66	14.06	4.15	36.85	27.05	40.12	Coa7	--	ENSMUSG00000049580	0.977309	1	2	1	mmu-miR-1199-5p	0.72	0.6	0.51	1.3	1.15	1.24	37	36	24	62	65	60	Tsku	tsukushi, small leucine rich proteoglycan [Source:MGI Symbol;Acc:MGI:2443855]	-	-	-	-	GO:0005576//extracellular region;GO:0005615//extracellular space;GO:0031012//extracellular matrix	GO:0005515//protein binding	GO:0010468//regulation of gene expression;GO:0021540//corpus callosum morphogenesis;GO:0021670//lateral ventricle development;GO:0021960//anterior commissure morphogenesis;GO:0030178//negative regulation of Wnt signaling pathway;GO:0043010//camera-type eye development;GO:0061073//ciliary body morphogenesis
ENSMUST00000073764	0.68	0.74	0.27	1.84	1.53	2	11.66	14.06	4.15	36.85	27.05	40.12	Coa7	--	ENSMUSG00000059887	0.927636	1	3	1	mmu-miR-1199-5p	0	0	0.02	0.32	0.2	0.5	0	0	1	10	4	12	Olfr1507	olfactory receptor 1507 [Source:MGI Symbol;Acc:MGI:3031341]	Organismal Systems	Sensory system	ko04740//Olfactory transduction	K04257	GO:0005886//plasma membrane;GO:0016020//membrane;GO:0016021//integral component of membrane	GO:0004888//transmembrane signaling receptor activity;GO:0004930//G-protein coupled receptor activity;GO:0004984//olfactory receptor activity	GO:0007165//signal transduction;GO:0007186//G-protein coupled receptor signaling pathway;GO:0007608//sensory perception of smell;GO:0050896//response to stimulus;GO:0050911//detection of chemical stimulus involved in sensory perception of smell
ENSMUST00000073764	0.68	0.74	0.27	1.84	1.53	2	11.66	14.06	4.15	36.85	27.05	40.12	Coa7	--	ENSMUSG00000066150	0.946277	1	3	1	mmu-miR-1199-5p	5.15	4.89	4.95	7.91	7.89	7.78	429	450	367	771	675	759	Slc31a1	solute carrier family 31, member 1 [Source:MGI Symbol;Acc:MGI:1333843]	Human Diseases;Organismal Systems	Drug resistance;Digestive system	ko01524//Platinum drug resistance;ko04978//Mineral absorption	K14686;K14686	GO:0005623//cell;GO:0005737//cytoplasm;GO:0005770//late endosome;GO:0005886//plasma membrane;GO:0016020//membrane;GO:0016021//integral component of membrane;GO:0043025//neuronal cell body;GO:0055037//recycling endosome	GO:0005375//copper ion transmembrane transporter activity;GO:0005515//protein binding;GO:0042802//identical protein binding	GO:0006811//ion transport;GO:0006825//copper ion transport;GO:0006878//cellular copper ion homeostasis;GO:0015677//copper ion import;GO:0035434//copper ion transmembrane transport;GO:0055085//transmembrane transport;GO:0072719//cellular response to cisplatin;GO:0098705//copper ion import across plasma membrane
ENSMUST00000073764	0.68	0.74	0.27	1.84	1.53	2	11.66	14.06	4.15	36.85	27.05	40.12	Coa7	--	ENSMUSG00000078922	0.958036	1	2	1	mmu-miR-1199-5p	0.49	0.35	0.33	0.73	0.6	0.75	30.93	24.03	17.05	53.91	39.13	55.12	Tgtp1	T cell specific GTPase 1 [Source:MGI Symbol;Acc:MGI:98734]	Environmental Information Processing	Signal transduction	ko04668//TNF signaling pathway	K17072	GO:0005737//cytoplasm;GO:0005783//endoplasmic reticulum;GO:0005789//endoplasmic reticulum membrane;GO:0005794//Golgi apparatus;GO:0016020//membrane	GO:0000166//nucleotide binding;GO:0003924//GTPase activity;GO:0005525//GTP binding;GO:0016787//hydrolase activity	GO:0002376//immune system process;GO:0006952//defense response;GO:0006955//immune response;GO:0009615//response to virus;GO:0009617//response to bacterium;GO:0034341//response to interferon-gamma;GO:0035455//response to interferon-alpha;GO:0035458//cellular response to interferon-beta;GO:0045087//innate immune response
ENSMUST00000099958	1.81	2.04	1.28	3.78	3.44	2.36	26.48	33.03	16.62	64.82	52.06	40.48	Ptbp1	--	ENSMUSG00000030450	0.905446	1	1	1	miR-708-y	0.16	0.09	0.06	0.51	0.55	0.43	5	6	4	40	29	32	Oca2	oculocutaneous albinism II [Source:MGI Symbol;Acc:MGI:97454]	-	-	-	-	GO:0005765//lysosomal membrane;GO:0005789//endoplasmic reticulum membrane;GO:0010008//endosome membrane;GO:0016020//membrane;GO:0016021//integral component of membrane;GO:0033162//melanosome membrane	-	GO:0007286//spermatid development;GO:0008283//cell proliferation;GO:0030318//melanocyte differentiation;GO:0042438//melanin biosynthetic process;GO:0043473//pigmentation;GO:0048066//developmental pigmentation;GO:0055085//transmembrane transport
ENSMUST00000099958	1.81	2.04	1.28	3.78	3.44	2.36	26.48	33.03	16.62	64.82	52.06	40.48	Ptbp1	--	ENSMUSG00000047230	0.904388	1	1	1	miR-708-y	0.07	0.12	0.1	2.69	1.95	1.84	5	9	5	208	129	146	Cldn2	claudin 2 [Source:MGI Symbol;Acc:MGI:1276110]	Human Diseases;Cellular Processes;Human Diseases;Environmental Information Processing;Organismal Systems	Infectious diseases;Cellular community - eukaryotes;Infectious diseases;Signaling molecules and interaction;Immune system	ko05130//Pathogenic Escherichia coli infection;ko04530//Tight junction;ko05160//Hepatitis C;ko04514//Cell adhesion molecules (CAMs);ko04670//Leukocyte transendothelial migration	K06087;K06087;K06087;K06087;K06087	GO:0005886//plasma membrane;GO:0005911//cell-cell junction;GO:0005923//bicellular tight junction;GO:0016020//membrane;GO:0016021//integral component of membrane;GO:0030054//cell junction	GO:0005198//structural molecule activity;GO:0005515//protein binding;GO:0042802//identical protein binding	GO:0016338//calcium-independent cell-cell adhesion via plasma membrane cell-adhesion molecules
ENSMUST00000122820	0	0	0	0.1	0.16	0.15	0	0	0	6.27	8.84	9.47	Spata6	--	ENSMUSG00000019767	0.925278	1	2	1	miR-708-y	0.17	0.08	0.21	0.42	0.51	0.38	10	7	10	37	27	27	Ccdc170	coiled-coil domain containing 170 [Source:MGI Symbol;Acc:MGI:2685067]	-	-	-	-	GO:0005575//cellular_component	GO:0003674//molecular_function	GO:0008150//biological_process
ENSMUST00000122820	0	0	0	0.1	0.16	0.15	0	0	0	6.27	8.84	9.47	Spata6	--	ENSMUSG00000030450	0.938053	1	1	1	miR-708-y	0.16	0.09	0.06	0.51	0.55	0.43	5	6	4	40	29	32	Oca2	oculocutaneous albinism II [Source:MGI Symbol;Acc:MGI:97454]	-	-	-	-	GO:0005765//lysosomal membrane;GO:0005789//endoplasmic reticulum membrane;GO:0010008//endosome membrane;GO:0016020//membrane;GO:0016021//integral component of membrane;GO:0033162//melanosome membrane	-	GO:0007286//spermatid development;GO:0008283//cell proliferation;GO:0030318//melanocyte differentiation;GO:0042438//melanin biosynthetic process;GO:0043473//pigmentation;GO:0048066//developmental pigmentation;GO:0055085//transmembrane transport
ENSMUST00000122820	0	0	0	0.1	0.16	0.15	0	0	0	6.27	8.84	9.47	Spata6	--	ENSMUSG00000034739	0.936301	1	3	1	miR-708-y	0.08	0.12	0.06	4.72	4.01	4.31	4.03	6.83	5.11	427.11	350.63	408.47	Mfrp	membrane frizzled-related protein [Source:MGI Symbol;Acc:MGI:2385957]	-	-	-	-	GO:0005886//plasma membrane;GO:0016020//membrane;GO:0016021//integral component of membrane;GO:0016324//apical plasma membrane	GO:0005515//protein binding	GO:0007601//visual perception;GO:0042462//eye photoreceptor cell development;GO:0060041//retina development in camera-type eye
ENSMUST00000122820	0	0	0	0.1	0.16	0.15	0	0	0	6.27	8.84	9.47	Spata6	--	ENSMUSG00000049580	0.906357	1	2	1	miR-708-y	0.72	0.6	0.51	1.3	1.15	1.24	37	36	24	62	65	60	Tsku	tsukushi, small leucine rich proteoglycan [Source:MGI Symbol;Acc:MGI:2443855]	-	-	-	-	GO:0005576//extracellular region;GO:0005615//extracellular space;GO:0031012//extracellular matrix	GO:0005515//protein binding	GO:0010468//regulation of gene expression;GO:0021540//corpus callosum morphogenesis;GO:0021670//lateral ventricle development;GO:0021960//anterior commissure morphogenesis;GO:0030178//negative regulation of Wnt signaling pathway;GO:0043010//camera-type eye development;GO:0061073//ciliary body morphogenesis
ENSMUST00000122820	0	0	0	0.1	0.16	0.15	0	0	0	6.27	8.84	9.47	Spata6	--	ENSMUSG00000056174	0.988935	1	2	1	miR-708-y	0.44	0.37	0.5	2.21	2.81	2.43	42	40	43	250	240	275	Col8a2	collagen, type VIII, alpha 2 [Source:MGI Symbol;Acc:MGI:88464]	-	-	-	-	GO:0005576//extracellular region;GO:0005581//collagen trimer;GO:0005604//basement membrane;GO:0005615//extracellular space;GO:0031012//extracellular matrix	GO:0005201//extracellular matrix structural constituent;GO:0005515//protein binding	GO:0001525//angiogenesis;GO:0007155//cell adhesion;GO:0030198//extracellular matrix organization;GO:0048593//camera-type eye morphogenesis;GO:0050673//epithelial cell proliferation
ENSMUST00000122820	0	0	0	0.1	0.16	0.15	0	0	0	6.27	8.84	9.47	Spata6	--	ENSMUSG00000058488	0.948449	1	3	1	miR-708-y	4.18	3.79	4.28	14.85	13.73	14.48	476	478	433	1982	1617	1935	Kl	klotho [Source:MGI Symbol;Acc:MGI:1101771]	Metabolism;Organismal Systems;Organismal Systems;Organismal Systems;Metabolism	Global and overview maps;Endocrine system;Aging;Excretory system;Carbohydrate metabolism	ko01100//Metabolic pathways;ko04928//Parathyroid hormone synthesis, secretion and action;ko04211//Longevity regulating pathway - mammal;ko04961//Endocrine and other factor-regulated calcium reabsorption;ko00040//Pentose and glucuronate interconversions	K14756;K14756;K14756;K14756;K14756	GO:0005576//extracellular region;GO:0005615//extracellular space;GO:0005886//plasma membrane;GO:0016020//membrane;GO:0016021//integral component of membrane;GO:0016324//apical plasma membrane	GO:0004553//hydrolase activity, hydrolyzing O-glycosyl compounds;GO:0004566//beta-glucuronidase activity;GO:0005104//fibroblast growth factor receptor binding;GO:0005515//protein binding;GO:0008422//beta-glucosidase activity;GO:0016787//hydrolase activity;GO:0016798//hydrolase activity, acting on glycosyl bonds;GO:0017134//fibroblast growth factor binding	GO:0002526//acute inflammatory response;GO:0003085//negative regulation of systemic arterial blood pressure;GO:0005975//carbohydrate metabolic process;GO:0006112//energy reserve metabolic process;GO:0007568//aging;GO:0008152//metabolic process;GO:0008286//insulin receptor signaling pathway;GO:0008543//fibroblast growth factor receptor signaling pathway;GO:0030501//positive regulation of bone mine…
ENSMUST00000122820	0	0	0	0.1	0.16	0.15	0	0	0	6.27	8.84	9.47	Spata6	--	ENSMUSG00000066150	0.959596	1	3	1	miR-708-y	5.15	4.89	4.95	7.91	7.89	7.78	429	450	367	771	675	759	Slc31a1	solute carrier family 31, member 1 [Source:MGI Symbol;Acc:MGI:1333843]	Human Diseases;Organismal Systems	Drug resistance;Digestive system	ko01524//Platinum drug resistance;ko04978//Mineral absorption	K14686;K14686	GO:0005623//cell;GO:0005737//cytoplasm;GO:0005770//late endosome;GO:0005886//plasma membrane;GO:0016020//membrane;GO:0016021//integral component of membrane;GO:0043025//neuronal cell body;GO:0055037//recycling endosome	GO:0005375//copper ion transmembrane transporter activity;GO:0005515//protein binding;GO:0042802//identical protein binding	GO:0006811//ion transport;GO:0006825//copper ion transport;GO:0006878//cellular copper ion homeostasis;GO:0015677//copper ion import;GO:0035434//copper ion transmembrane transport;GO:0055085//transmembrane transport;GO:0072719//cellular response to cisplatin;GO:0098705//copper ion import across plasma membrane
ENSMUST00000122820	0	0	0	0.1	0.16	0.15	0	0	0	6.27	8.84	9.47	Spata6	--	ENSMUSG00000078937	0.932509	1	5	1	miR-708-y	0.01	0	0.1	0.29	0.29	0.28	0.2	0	5.98	21.76	19.13	21.43	Cpt1b	carnitine palmitoyltransferase 1b, muscle [Source:MGI Symbol;Acc:MGI:1098297]	Organismal Systems;Environmental Information Processing;Human Diseases;Organismal Systems;Organismal Systems;Organismal Systems;Metabolism;Metabolism	Environmental adaptation;Signal transduction;Endocrine and metabolic diseases;Endocrine system;Endocrine system;Endocrine system;Global and overview maps;Lipid metabolism	ko04714//Thermogenesis;ko04152//AMPK signaling pathway;ko04931//Insulin resistance;ko04922//Glucagon signaling pathway;ko03320//PPAR signaling pathway;ko04920//Adipocytokine signaling pathway;ko01212//Fatty acid metabolism;ko00071//Fatty acid degradation	K19523;K19523;K19523;K19523;K19523;K19523;K19523;K19523	GO:0005739//mitochondrion;GO:0005741//mitochondrial outer membrane;GO:0016020//membrane;GO:0016021//integral component of membrane;GO:0043231//intracellular membrane-bounded organelle	GO:0004095//carnitine O-palmitoyltransferase activity;GO:0016740//transferase activity;GO:0016746//transferase activity, transferring acyl groups	GO:0006629//lipid metabolic process;GO:0006631//fatty acid metabolic process;GO:0006635//fatty acid beta-oxidation;GO:0009437//carnitine metabolic process;GO:0015909//long-chain fatty acid transport
ENSMUST00000122956	1.17	0.8	0.65	3.2	1.71	1.64	96	72.41	47.45	307.95	145.22	158.05	Ppp1r15b	--	ENSMUSG00000015653	0.913056	2	3	1	miR-490-y	2.49	2.05	2.47	5.02	4.04	4.16	220	218	207	449	360	423	Steap2	six transmembrane epithelial antigen of prostate 2 [Source:MGI Symbol;Acc:MGI:1921301]	Organismal Systems	Digestive system	ko04978//Mineral absorption	K14738	GO:0005768//endosome;GO:0005769//early endosome;GO:0005829//cytosol;GO:0005886//plasma membrane;GO:0010008//endosome membrane;GO:0016020//membrane;GO:0016021//integral component of membrane;GO:0030140//trans-Golgi network transport vesicle;GO:0030173//integral component of Golgi membrane	GO:0008823//cupric reductase activity;GO:0016491//oxidoreductase activity;GO:0046872//metal ion binding;GO:0052851//ferric-chelate reductase (NADPH) activity	GO:0006811//ion transport;GO:0006893//Golgi to plasma membrane transport;GO:0006897//endocytosis;GO:0009725//response to hormone;GO:0015677//copper ion import;GO:0045055//regulated exocytosis;GO:0055072//iron ion homeostasis;GO:0055114//oxidation-reduction process;GO:0098706//ferric iron import across plasma membrane
ENSMUST00000122956	1.17	0.8	0.65	3.2	1.71	1.64	96	72.41	47.45	307.95	145.22	158.05	Ppp1r15b	--	ENSMUSG00000035948	0.958764	2	3	1	mmu-miR-376c-5p	0.46	0.41	0.31	0.97	0.77	0.62	36	37	20	94	67	53	Acss3	acyl-CoA synthetase short-chain family member 3 [Source:MGI Symbol;Acc:MGI:2685720]	Metabolism;Metabolism	Global and overview maps;Carbohydrate metabolism	ko01100//Metabolic pathways;ko00640//Propanoate metabolism	K01908;K01908	GO:0005739//mitochondrion;GO:0005759//mitochondrial matrix	GO:0000166//nucleotide binding;GO:0003824//catalytic activity;GO:0003987//acetate-CoA ligase activity;GO:0005524//ATP binding;GO:0016874//ligase activity;GO:0047760//butyrate-CoA ligase activity;GO:0050218//propionate-CoA ligase activity	GO:0008150//biological_process
ENSMUST00000122956	1.17	0.8	0.65	3.2	1.71	1.64	96	72.41	47.45	307.95	145.22	158.05	Ppp1r15b	--	ENSMUSG00000036357	0.933339	2	1	1	miR-490-y	2.13	1.39	1.39	3.76	2.04	1.64	257	186	149	531	254	232	Gpr101	G protein-coupled receptor 101 [Source:MGI Symbol;Acc:MGI:2685211]	-	-	-	-	GO:0005886//plasma membrane;GO:0005887//integral component of plasma membrane;GO:0016020//membrane;GO:0016021//integral component of membrane;GO:0043235//receptor complex	GO:0004930//G-protein coupled receptor activity;GO:0004935//adrenergic receptor activity	GO:0007165//signal transduction;GO:0007186//G-protein coupled receptor signaling pathway;GO:0007188//adenylate cyclase-modulating G-protein coupled receptor signaling pathway;GO:0007267//cell-cell signaling;GO:0071880//adenylate cyclase-activating adrenergic receptor signaling pathway
ENSMUST00000122956	1.17	0.8	0.65	3.2	1.71	1.64	96	72.41	47.45	307.95	145.22	158.05	Ppp1r15b	--	ENSMUSG00000039187	0.9786	2	3	1	mmu-miR-376c-5p	0.07	0.05	0.05	0.24	0.12	0.15	7	6	5	29	13	18	Fanci	Fanconi anemia, complementation group I [Source:MGI Symbol;Acc:MGI:2384790]	Genetic Information Processing	Replication and repair	ko03460//Fanconi anemia pathway	K10895	GO:0005634//nucleus;GO:0005654//nucleoplasm;GO:0005829//cytosol;GO:0043240//Fanconi anaemia nuclear complex	GO:0070182//DNA polymerase binding	GO:0006281//DNA repair;GO:0006974//cellular response to DNA damage stimulus;GO:0007049//cell cycle;GO:0031398//positive regulation of protein ubiquitination
ENSMUST00000122956	1.17	0.8	0.65	3.2	1.71	1.64	96	72.41	47.45	307.95	145.22	158.05	Ppp1r15b	--	ENSMUSG00000041380	0.97945	2	3	2	miR-490-y|mmu-miR-376c-5p	8.19	7.6	7.18	13.76	10.9	10.5	742	793	673	1565	1186	1195	Htr2c	5-hydroxytryptamine (serotonin) receptor 2C [Source:MGI Symbol;Acc:MGI:96281]	Environmental Information Processing;Environmental Information Processing;Organismal Systems;Organismal Systems;Cellular Processes	Signaling molecules and interaction;Signal transduction;Nervous system;Sensory system;Cellular community - eukaryotes	ko04080//Neuroactive ligand-receptor interaction;ko04020//Calcium signaling pathway;ko04726//Serotonergic synapse;ko04750//Inflammatory mediator regulation of TRP channels;ko04540//Gap junction	K04157;K04157;K04157;K04157;K04157	GO:0005623//cell;GO:0005886//plasma membrane;GO:0005887//integral component of plasma membrane;GO:0009897//external side of plasma membrane;GO:0009986//cell surface;GO:0016020//membrane;GO:0016021//integral component of membrane;GO:0030425//dendrite;GO:0045202//synapse	GO:0001587//Gq/11-coupled serotonin receptor activity;GO:0004930//G-protein coupled receptor activity;GO:0004993//G-protein coupled serotonin receptor activity;GO:0008144//drug binding;GO:0030594//neurotransmitter receptor activity;GO:0042802//identical protein binding;GO:0051378//serotonin binding;GO:0071886//1-(4-iodo-2,5-dimethoxyphenyl)propan-2-amine binding	GO:0001662//behavioral fear response;GO:0006874//cellular calcium ion homeostasis;GO:0007165//signal transduction;GO:0007186//G-protein coupled receptor signaling pathway;GO:0007187//G-protein coupled receptor signaling pathway, coupled to cyclic nucleotide second messenger;GO:0007200//phospholipase C-activating G-protein coupled receptor signaling pathway;GO:0007208//phospholipase C-activating s…
ENSMUST00000122956	1.17	0.8	0.65	3.2	1.71	1.64	96	72.41	47.45	307.95	145.22	158.05	Ppp1r15b	--	ENSMUSG00000041911	0.953568	2	4	1	miR-490-y	0.07	0.15	0.25	1.47	0.54	0.5	6.17	15.59	8.63	49.17	21.06	21.88	Dlx1	distal-less homeobox 1 [Source:MGI Symbol;Acc:MGI:94901]	-	-	-	-	GO:0005634//nucleus	GO:0000977//RNA polymerase II regulatory region sequence-specific DNA binding;GO:0000978//RNA polymerase II core promoter proximal region sequence-specific DNA binding;GO:0000981//RNA polymerase II transcription factor activity, sequence-specific DNA binding;GO:0003677//DNA binding;GO:0003682//chromatin binding;GO:0003700//transcription factor activity, sequence-specific DNA binding;GO:0005515//p…	GO:0000122//negative regulation of transcription from RNA polymerase II promoter;GO:0006355//regulation of transcription, DNA-templated;GO:0006357//regulation of transcription from RNA polymerase II promoter;GO:0007275//multicellular organism development;GO:0009954//proximal/distal pattern formation;GO:0021544//subpallium development;GO:0021766//hippocampus development;GO:0021879//forebrain neuro…
ENSMUST00000122956	1.17	0.8	0.65	3.2	1.71	1.64	96	72.41	47.45	307.95	145.22	158.05	Ppp1r15b	--	ENSMUSG00000043621	0.910018	2	3	1	miR-490-y	0.51	0.59	0.47	1.43	0.94	1.19	32	42	27	101	56	91	Ubxn10	UBX domain protein 10 [Source:MGI Symbol;Acc:MGI:2443123]	-	-	-	-	GO:0005929//cilium;GO:0030992//intraciliary transport particle B;GO:0042995//cell projection	GO:0003674//molecular_function;GO:0005515//protein binding	GO:0030030//cell projection organization;GO:0060271//cilium morphogenesis
ENSMUST00000122956	1.17	0.8	0.65	3.2	1.71	1.64	96	72.41	47.45	307.95	145.22	158.05	Ppp1r15b	--	ENSMUSG00000074715	0.975147	2	2	1	miR-490-y	0.67	0.64	0.66	1.42	0.85	0.82	56	59	49	139	73	80	Ccl28	chemokine (C-C motif) ligand 28 [Source:MGI Symbol;Acc:MGI:1861731]	Environmental Information Processing;Organismal Systems;Organismal Systems;Environmental Information Processing	Signaling molecules and interaction;Immune system;Immune system;Signaling molecules and interaction	ko04060//Cytokine-cytokine receptor interaction;ko04062//Chemokine signaling pathway;ko04672//Intestinal immune network for IgA production;ko04061//Viral protein interaction with cytokine and cytokine receptor	K05513;K05513;K05513;K05513	GO:0005576//extracellular region;GO:0005615//extracellular space;GO:0005623//cell;GO:0030141//secretory granule	GO:0005125//cytokine activity;GO:0008009//chemokine activity	GO:0001954//positive regulation of cell-matrix adhesion;GO:0006935//chemotaxis;GO:0006955//immune response;GO:0007165//signal transduction;GO:0007204//positive regulation of cytosolic calcium ion concentration;GO:0031640//killing of cells of other organism;GO:0051715//cytolysis in other organism;GO:0060326//cell chemotaxis;GO:1903237//negative regulation of leukocyte tethering or rolling
ENSMUST00000123436	7.37	9.25	7.45	6.1	4.69	5.18	227.06	315.6	203.83	220.29	149.39	187.1	Lamp5	--	ENSMUSG00000005583	0.953316	2	5	1	mmu-miR-34b-3p	96.6	115.82	77.73	60.46	50.13	59.55	5214.63	7847.67	3883.03	4584.55	3255.62	3941.85	Mef2c	myocyte enhancer factor 2C [Source:MGI Symbol;Acc:MGI:99458]	Human Diseases;Environmental Information Processing;Environmental Information Processing;Human Diseases;Organismal Systems;Environmental Information Processing;Organismal Systems	Cancers;Signal transduction;Signal transduction;Cardiovascular diseases;Endocrine system;Signal transduction;Endocrine system	ko05202//Transcriptional misregulation in cancers;ko04010//MAPK signaling pathway;ko04022//cGMP - PKG signaling pathway;ko05418//Fluid shear stress and atherosclerosis;ko04921//Oxytocin signaling pathway;ko04371//Apelin signaling pathway;ko04928//Parathyroid hormone synthesis, secretion and action	K04454;K04454;K04454;K04454;K04454;K04454;K04454	GO:0000790//nuclear chromatin;GO:0005634//nucleus;GO:0005654//nucleoplasm;GO:0005737//cytoplasm;GO:0005829//cytosol;GO:0016528//sarcoplasm;GO:0016607//nuclear speck;GO:0030017//sarcomere;GO:0032991//macromolecular complex;GO:0043231//intracellular membrane-bounded organelle;GO:0098794//postsynapse	GO:0000976//transcription regulatory region sequence-specific DNA binding;GO:0000977//RNA polymerase II regulatory region sequence-specific DNA binding;GO:0000978//RNA polymerase II core promoter proximal region sequence-specific DNA binding;GO:0000981//RNA polymerase II transcription factor activity, sequence-specific DNA binding;GO:0000987//core promoter proximal region sequence-specific DNA bi…	GO:0000122//negative regulation of transcription from RNA polymerase II promoter;GO:0000165//MAPK cascade;GO:0001568//blood vessel development;GO:0001649//osteoblast differentiation;GO:0001764//neuron migration;GO:0001782//B cell homeostasis;GO:0001947//heart looping;GO:0001958//endochondral ossification;GO:0001974//blood vessel remodeling;GO:0002062//chondrocyte differentiation;GO:0002467//germi…
ENSMUST00000123436	7.37	9.25	7.45	6.1	4.69	5.18	227.06	315.6	203.83	220.29	149.39	187.1	Lamp5	--	ENSMUSG00000020173	0.918908	2	5	1	miR-410-x	12.88	15.04	9.6	7.87	7.23	7.71	1337.41	1649.78	938.79	984.15	828.58	902.76	Cobl	cordon-bleu WH2 repeat [Source:MGI Symbol;Acc:MGI:105056]	-	-	-	-	GO:0001726//ruffle;GO:0005737//cytoplasm;GO:0005856//cytoskeleton;GO:0005884//actin filament;GO:0005886//plasma membrane;GO:0005938//cell cortex;GO:0016020//membrane;GO:0030424//axon;GO:0030425//dendrite;GO:0042995//cell projection;GO:0043025//neuronal cell body;GO:0044294//dendritic growth cone;GO:0044295//axonal growth cone;GO:0048471//perinuclear region of cytoplasm;GO:1990357//terminal web	GO:0003779//actin binding;GO:0003785//actin monomer binding;GO:0005515//protein binding	GO:0000578//embryonic axis specification;GO:0001757//somite specification;GO:0001843//neural tube closure;GO:0001889//liver development;GO:0030041//actin filament polymerization;GO:0030903//notochord development;GO:0033504//floor plate development;GO:0048565//digestive tract development;GO:0048669//collateral sprouting in absence of injury;GO:0051639//actin filament network formation;GO:0051764//…
ENSMUST00000123883	0	0	0	0.18	0.37	0.25	0	0	0	12.82	22.57	17.26	Npr2	--	ENSMUSG00000022032	0.965844	1	3	1	mmu-miR-743b-3p	0.19	0.09	0.16	0.33	0.45	0.39	16	8	12	31	39	38	Scara5	scavenger receptor class A, member 5 [Source:MGI Symbol;Acc:MGI:1918395]	-	-	-	-	GO:0005623//cell;GO:0005886//plasma membrane;GO:0005887//integral component of plasma membrane;GO:0009986//cell surface;GO:0016020//membrane;GO:0016021//integral component of membrane;GO:0030666//endocytic vesicle membrane	GO:0005044//scavenger receptor activity;GO:0005515//protein binding;GO:0070287//ferritin receptor activity	GO:0006811//ion transport;GO:0006879//cellular iron ion homeostasis;GO:0006897//endocytosis;GO:0034605//cellular response to heat;GO:0034755//iron ion transmembrane transport;GO:0055072//iron ion homeostasis;GO:0070207//protein homotrimerization
ENSMUST00000123883	0	0	0	0.18	0.37	0.25	0	0	0	12.82	22.57	17.26	Npr2	--	ENSMUSG00000023348	0.984694	1	1	1	mmu-miR-743b-3p	1.29	1.44	1.28	1.77	2.45	1.96	62	77	55	100	122	111	Trip6	thyroid hormone receptor interactor 6 [Source:MGI Symbol;Acc:MGI:1343458]	Organismal Systems	Immune system	ko04621//NOD-like receptor signaling pathway	K12792	GO:0001725//stress fiber;GO:0005634//nucleus;GO:0005737//cytoplasm;GO:0005829//cytosol;GO:0005856//cytoskeleton;GO:0005886//plasma membrane;GO:0005925//focal adhesion;GO:0030054//cell junction	GO:0005149//interleukin-1 receptor binding;GO:0005515//protein binding;GO:0019900//kinase binding;GO:0046872//metal ion binding	GO:0007155//cell adhesion;GO:0007165//signal transduction;GO:0030335//positive regulation of cell migration;GO:0043009//chordate embryonic development;GO:1901224//positive regulation of NIK/NF-kappaB signaling
ENSMUST00000123883	0	0	0	0.18	0.37	0.25	0	0	0	12.82	22.57	17.26	Npr2	--	ENSMUSG00000035183	0.965826	1	1	1	mmu-miR-743b-3p	0.02	0.02	0.05	0.73	1.05	1.06	1	1	2	37	47	54	Slc24a5	solute carrier family 24, member 5 [Source:MGI Symbol;Acc:MGI:2677271]	-	-	-	-	GO:0005623//cell;GO:0005794//Golgi apparatus;GO:0005802//trans-Golgi network;GO:0016020//membrane;GO:0016021//integral component of membrane;GO:0042470//melanosome	GO:0005262//calcium channel activity;GO:0008273//calcium, potassium:sodium antiporter activity;GO:0015293//symporter activity;GO:0015297//antiporter activity	GO:0006811//ion transport;GO:0006813//potassium ion transport;GO:0006814//sodium ion transport;GO:0006816//calcium ion transport;GO:0006874//cellular calcium ion homeostasis;GO:0030318//melanocyte differentiation;GO:0034220//ion transmembrane transport;GO:0035725//sodium ion transmembrane transport;GO:0048022//negative regulation of melanin biosynthetic process;GO:0050896//response to stimulus;GO…
ENSMUST00000123883	0	0	0	0.18	0.37	0.25	0	0	0	12.82	22.57	17.26	Npr2	--	ENSMUSG00000037143	0.958222	1	3	1	mmu-miR-743b-3p	0.86	0.85	0.87	1.39	2.11	1.32	54	49	30	94	74	83	Cfap61	cilia and flagella associated protein 61 [Source:MGI Symbol;Acc:MGI:1926024]	-	-	-	-	GO:0016020//membrane;GO:0016021//integral component of membrane	-	-
ENSMUST00000123883	0	0	0	0.18	0.37	0.25	0	0	0	12.82	22.57	17.26	Npr2	--	ENSMUSG00000044229	0.970283	1	3	1	mmu-miR-743b-3p	0.79	0.74	0.9	1.02	1.47	1.22	79.13	84.1	78.75	117.28	127.29	131.69	Nxpe4	neurexophilin and PC-esterase domain family, member 4 [Source:MGI Symbol;Acc:MGI:1924792]	-	-	-	-	GO:0005576//extracellular region	GO:0003674//molecular_function	GO:0008150//biological_process
ENSMUST00000123883	0	0	0	0.18	0.37	0.25	0	0	0	12.82	22.57	17.26	Npr2	--	ENSMUSG00000044976	0.931534	1	2	1	mmu-miR-743b-3p	0	0.01	0	0.27	0.28	0.27	0	1	0	37	33	37	Wdr72	WD repeat domain 72 [Source:MGI Symbol;Acc:MGI:3583957]	-	-	-	-	GO:0005737//cytoplasm;GO:0005768//endosome;GO:0031410//cytoplasmic vesicle	GO:0003674//molecular_function;GO:0005515//protein binding	GO:0022617//extracellular matrix disassembly;GO:0031214//biomineral tissue development;GO:0070166//enamel mineralization;GO:0072659//protein localization to plasma membrane
ENSMUST00000123883	0	0	0	0.18	0.37	0.25	0	0	0	12.82	22.57	17.26	Npr2	--	ENSMUSG00000061048	0.987977	1	1	1	mmu-miR-743b-3p	0.04	0.05	0	0.27	0.47	0.28	4	5	0	31	47	32	Cdh3	cadherin 3 [Source:MGI Symbol;Acc:MGI:88356]	Environmental Information Processing	Signaling molecules and interaction	ko04514//Cell adhesion molecules (CAMs)	K06796	GO:0005737//cytoplasm;GO:0005886//plasma membrane;GO:0005912//adherens junction;GO:0009986//cell surface;GO:0016020//membrane;GO:0016021//integral component of membrane;GO:0016342//catenin complex;GO:0030054//cell junction	GO:0005509//calcium ion binding;GO:0008092//cytoskeletal protein binding;GO:0045296//cadherin binding;GO:0046872//metal ion binding	GO:0000902//cell morphogenesis;GO:0001895//retina homeostasis;GO:0007043//cell-cell junction assembly;GO:0007155//cell adhesion;GO:0007156//homophilic cell adhesion via plasma membrane adhesion molecules;GO:0007275//multicellular organism development;GO:0010628//positive regulation of gene expression;GO:0010838//positive regulation of keratinocyte proliferation;GO:0016339//calcium-dependent cell-…
ENSMUST00000123897	0.23	0.05	0.1	0.29	0.38	0.26	18.86	4.9	7.65	28.56	33.11	25.83	Lrp4	--	ENSMUSG00000022032	0.923905	1	3	1	mmu-miR-743b-3p	0.19	0.09	0.16	0.33	0.45	0.39	16	8	12	31	39	38	Scara5	scavenger receptor class A, member 5 [Source:MGI Symbol;Acc:MGI:1918395]	-	-	-	-	GO:0005623//cell;GO:0005886//plasma membrane;GO:0005887//integral component of plasma membrane;GO:0009986//cell surface;GO:0016020//membrane;GO:0016021//integral component of membrane;GO:0030666//endocytic vesicle membrane	GO:0005044//scavenger receptor activity;GO:0005515//protein binding;GO:0070287//ferritin receptor activity	GO:0006811//ion transport;GO:0006879//cellular iron ion homeostasis;GO:0006897//endocytosis;GO:0034605//cellular response to heat;GO:0034755//iron ion transmembrane transport;GO:0055072//iron ion homeostasis;GO:0070207//protein homotrimerization
ENSMUST00000123897	0.23	0.05	0.1	0.29	0.38	0.26	18.86	4.9	7.65	28.56	33.11	25.83	Lrp4	--	ENSMUSG00000027315	0.908209	1	1	1	mmu-miR-743b-3p	0.61	0.43	0.47	0.89	1.3	0.67	31	24	21	53	68	40	Spint1	serine protease inhibitor, Kunitz type 1 [Source:MGI Symbol;Acc:MGI:1338033]	Human Diseases;Human Diseases	Cancers;Cancers	ko05202//Transcriptional misregulation in cancers;ko05215//Prostate cancer	K15619;K15619	GO:0005576//extracellular region;GO:0005886//plasma membrane	GO:0004867//serine-type endopeptidase inhibitor activity;GO:0005515//protein binding;GO:0030414//peptidase inhibitor activity	GO:0001843//neural tube closure;GO:0001892//embryonic placenta development;GO:0010466//negative regulation of peptidase activity;GO:0010951//negative regulation of endopeptidase activity;GO:0030198//extracellular matrix organization;GO:0045687//positive regulation of glial cell differentiation;GO:0046718//viral entry into host cell;GO:0060670//branching involved in labyrinthine layer morphogenesi…
ENSMUST00000123897	0.23	0.05	0.1	0.29	0.38	0.26	18.86	4.9	7.65	28.56	33.11	25.83	Lrp4	--	ENSMUSG00000032122	0.943009	1	2	1	mmu-miR-743b-3p	0.92	0.52	0.57	1.46	1.52	1.41	95	72	63	172	144	157	Slc37a2	solute carrier family 37 (glycerol-3-phosphate transporter), member 2 [Source:MGI Symbol;Acc:MGI:1929693]	-	-	-	-	GO:0005783//endoplasmic reticulum;GO:0005789//endoplasmic reticulum membrane;GO:0016020//membrane;GO:0016021//integral component of membrane;GO:0030176//integral component of endoplasmic reticulum membrane	GO:0015169//glycerol-3-phosphate transmembrane transporter activity;GO:0015297//antiporter activity;GO:0022857//transmembrane transporter activity;GO:0061513//glucose 6-phosphate:inorganic phosphate antiporter activity	GO:0006072//glycerol-3-phosphate metabolic process;GO:0006127//glycerophosphate shuttle;GO:0008643//carbohydrate transport;GO:0015760//glucose-6-phosphate transport;GO:0015794//glycerol-3-phosphate transport;GO:0035435//phosphate ion transmembrane transport;GO:0055085//transmembrane transport
ENSMUST00000123897	0.23	0.05	0.1	0.29	0.38	0.26	18.86	4.9	7.65	28.56	33.11	25.83	Lrp4	--	ENSMUSG00000042258	0.913372	1	1	1	mmu-miR-743b-3p	0.04	0	0	0.2	0.22	0.11	2	0	0	12	6	7	Isl1	ISL1 transcription factor, LIM/homeodomain [Source:MGI Symbol;Acc:MGI:101791]	Cellular Processes	Cellular community - eukaryotes	ko04550//Signaling pathways regulating pluripotency of stem cells	K09370	GO:0005634//nucleus;GO:0005654//nucleoplasm	GO:0000978//RNA polymerase II core promoter proximal region sequence-specific DNA binding;GO:0000981//RNA polymerase II transcription factor activity, sequence-specific DNA binding;GO:0000987//core promoter proximal region sequence-specific DNA binding;GO:0001102//RNA polymerase II activating transcription factor binding;GO:0001228//transcriptional activator activity, RNA polymerase II transcript…	GO:0000122//negative regulation of transcription from RNA polymerase II promoter;GO:0001755//neural crest cell migration;GO:0003007//heart morphogenesis;GO:0003139//secondary heart field specification;GO:0003148//outflow tract septum morphogenesis;GO:0003151//outflow tract morphogenesis;GO:0003203//endocardial cushion morphogenesis;GO:0003215//cardiac right ventricle morphogenesis;GO:0003266//reg…
ENSMUST00000123897	0.23	0.05	0.1	0.29	0.38	0.26	18.86	4.9	7.65	28.56	33.11	25.83	Lrp4	--	ENSMUSG00000115388	0.952321	1	1	1	mmu-miR-743b-3p	0.28	0.1	0.18	0.36	0.37	0.36	78	29	45	115	105	116	Eppk1	epiplakin 1 [Source:MGI Symbol;Acc:MGI:2386306]	-	-	-	-	GO:0005737//cytoplasm;GO:0005856//cytoskeleton;GO:0005882//intermediate filament;GO:0016020//membrane;GO:0030054//cell junction;GO:0045095//keratin filament	GO:0005198//structural molecule activity;GO:1990254//keratin filament binding	GO:0042060//wound healing;GO:0045104//intermediate filament cytoskeleton organization;GO:0045110//intermediate filament bundle assembly
ENSMUST00000123903	0	0	0	0.27	0.09	0.33	0	0	0	5.19	1.61	6.46	Jup	--	ENSMUSG00000001741	0.937807	1	2	1	novel-m0051-5p	0.65	0.93	0.32	2.5	1.06	2.12	34.65	30.06	18	80	68.47	34.72	Il16	interleukin 16 [Source:MGI Symbol;Acc:MGI:1270855]	Environmental Information Processing	Signaling molecules and interaction	ko04060//Cytokine-cytokine receptor interaction	K22628	GO:0005576//extracellular region;GO:0005615//extracellular space;GO:0005634//nucleus;GO:0005737//cytoplasm;GO:0005829//cytosol;GO:0005886//plasma membrane;GO:0016607//nuclear speck;GO:0090543//Flemming body	GO:0005125//cytokine activity;GO:0005515//protein binding;GO:0042609//CD4 receptor binding	GO:0006935//chemotaxis;GO:0007165//signal transduction;GO:0030595//leukocyte chemotaxis;GO:0050717//positive regulation of interleukin-1 alpha secretion;GO:0050729//positive regulation of inflammatory response;GO:0050930//induction of positive chemotaxis;GO:0051924//regulation of calcium ion transport;GO:2000778//positive regulation of interleukin-6 secretion;GO:2001184//positive regulation of in…
ENSMUST00000123903	0	0	0	0.27	0.09	0.33	0	0	0	5.19	1.61	6.46	Jup	--	ENSMUSG00000005268	0.952954	1	5	1	novel-m0051-5p	0.77	0.31	0.39	5.18	1.72	4.07	90	74	60.06	588.71	70.53	361.12	Prlr	prolactin receptor [Source:MGI Symbol;Acc:MGI:97763]	Environmental Information Processing;Environmental Information Processing;Environmental Information Processing;Environmental Information Processing;Organismal Systems	Signal transduction;Signaling molecules and interaction;Signaling molecules and interaction;Signal transduction;Endocrine system	ko04151//PI3K-Akt signaling pathway;ko04080//Neuroactive ligand-receptor interaction;ko04060//Cytokine-cytokine receptor interaction;ko04630//Jak-STAT signaling pathway;ko04917//Prolactin signaling pathway	K05081;K05081;K05081;K05081;K05081	GO:0009897//external side of plasma membrane;GO:0009986//cell surface;GO:0016020//membrane;GO:0016021//integral component of membrane;GO:0043235//receptor complex	GO:0004896//cytokine receptor activity;GO:0004925//prolactin receptor activity;GO:0005515//protein binding;GO:0017046//peptide hormone binding;GO:0019901//protein kinase binding;GO:0019955//cytokine binding;GO:0046872//metal ion binding	GO:0007171//activation of transmembrane receptor protein tyrosine kinase activity;GO:0007259//JAK-STAT cascade;GO:0007595//lactation;GO:0009617//response to bacterium;GO:0030155//regulation of cell adhesion;GO:0030856//regulation of epithelial cell differentiation;GO:0038161//prolactin signaling pathway;GO:0042976//activation of Janus kinase activity;GO:0043066//negative regulation of apoptotic p…
ENSMUST00000123903	0	0	0	0.27	0.09	0.33	0	0	0	5.19	1.61	6.46	Jup	--	ENSMUSG00000020081	0.967346	1	2	1	novel-m0051-5p	0.02	0	0.02	0.12	0.08	0.14	1	0	1	7	4	8	Tacr2	tachykinin receptor 2 [Source:MGI Symbol;Acc:MGI:98477]	Environmental Information Processing;Environmental Information Processing	Signaling molecules and interaction;Signal transduction	ko04080//Neuroactive ligand-receptor interaction;ko04020//Calcium signaling pathway	K04223;K04223	GO:0005886//plasma membrane;GO:0016020//membrane;GO:0016021//integral component of membrane;GO:0036126//sperm flagellum;GO:0097225//sperm midpiece	GO:0004930//G-protein coupled receptor activity;GO:0004995//tachykinin receptor activity;GO:0016497//substance K receptor activity	GO:0007165//signal transduction;GO:0007186//G-protein coupled receptor signaling pathway;GO:0007217//tachykinin receptor signaling pathway;GO:0014057//positive regulation of acetylcholine secretion, neurotransmission;GO:0014827//intestine smooth muscle contraction;GO:0033685//negative regulation of luteinizing hormone secretion;GO:0035106//operant conditioning;GO:0043117//positive regulation of v…
ENSMUST00000123903	0	0	0	0.27	0.09	0.33	0	0	0	5.19	1.61	6.46	Jup	--	ENSMUSG00000021981	0.947334	1	2	1	novel-m0051-5p	7.69	7.72	7.55	16.87	13.3	16.23	439	484	377	961	644	780	Cab39l	calcium binding protein 39-like [Source:MGI Symbol;Acc:MGI:1914081]	Environmental Information Processing;Environmental Information Processing	Signal transduction;Signal transduction	ko04150//mTOR signaling pathway;ko04152//AMPK signaling pathway	K08272;K08272	-	GO:0004674//protein serine/threonine kinase activity	GO:0023014//signal transduction by protein phosphorylation
ENSMUST00000123903	0	0	0	0.27	0.09	0.33	0	0	0	5.19	1.61	6.46	Jup	--	ENSMUSG00000030533	0.981781	1	1	1	novel-m0051-5p	1.14	1.34	1.19	2.33	1.85	2.78	82.48	96.9	76.74	179.95	83.23	161.57	Unc45a	unc-45 myosin chaperone A [Source:MGI Symbol;Acc:MGI:2142246]	-	-	-	-	GO:0005634//nucleus;GO:0005737//cytoplasm;GO:0005794//Golgi apparatus;GO:0005829//cytosol;GO:0016020//membrane;GO:0016021//integral component of membrane;GO:0016607//nuclear speck;GO:0048471//perinuclear region of cytoplasm	GO:0005515//protein binding;GO:0051879//Hsp90 protein binding	GO:0007275//multicellular organism development;GO:0007517//muscle organ development;GO:0030154//cell differentiation;GO:0061077//chaperone-mediated protein folding
ENSMUST00000123903	0	0	0	0.27	0.09	0.33	0	0	0	5.19	1.61	6.46	Jup	--	ENSMUSG00000036395	0.968521	1	2	1	novel-m0051-5p	0.22	0.21	0.24	0.48	0.26	0.45	9	17	13	39	18	37	Glb1l2	galactosidase, beta 1-like 2 [Source:MGI Symbol;Acc:MGI:2388283]	-	-	-	-	-	GO:0004553//hydrolase activity, hydrolyzing O-glycosyl compounds;GO:0004565//beta-galactosidase activity;GO:0016787//hydrolase activity;GO:0016798//hydrolase activity, acting on glycosyl bonds	GO:0005975//carbohydrate metabolic process;GO:0008152//metabolic process
ENSMUST00000123903	0	0	0	0.27	0.09	0.33	0	0	0	5.19	1.61	6.46	Jup	--	ENSMUSG00000038537	0.915647	1	2	1	novel-m0051-5p	0.03	0	0.06	0.18	0.08	0.42	2	0	3	12	5	29	Mc3r	melanocortin 3 receptor [Source:MGI Symbol;Acc:MGI:96929]	Environmental Information Processing	Signaling molecules and interaction	ko04080//Neuroactive ligand-receptor interaction	K04201	GO:0005886//plasma membrane;GO:0016020//membrane;GO:0016021//integral component of membrane	GO:0004930//G-protein coupled receptor activity;GO:0004977//melanocortin receptor activity;GO:0004980//melanocyte-stimulating hormone receptor activity;GO:0005515//protein binding;GO:0017046//peptide hormone binding;GO:0042923//neuropeptide binding	GO:0002027//regulation of heart rate;GO:0007165//signal transduction;GO:0007186//G-protein coupled receptor signaling pathway;GO:0007188//adenylate cyclase-modulating G-protein coupled receptor signaling pathway;GO:0007189//adenylate cyclase-activating G-protein coupled receptor signaling pathway;GO:0008217//regulation of blood pressure;GO:0032922//circadian regulation of gene expression;GO:00423…
ENSMUST00000123903	0	0	0	0.27	0.09	0.33	0	0	0	5.19	1.61	6.46	Jup	--	ENSMUSG00000040434	0.936639	1	2	1	novel-m0051-5p	0.02	0.02	0	0.38	0.31	0.45	1	1	0	24	17	12	Large2	LARGE xylosyl- and glucuronyltransferase 2 [Source:MGI Symbol;Acc:MGI:2443769]	Metabolism;Metabolism	Global and overview maps;Glycan biosynthesis and metabolism	ko01100//Metabolic pathways;ko00515//Mannose type O-glycan biosyntheis	K09668;K09668	GO:0000139//Golgi membrane;GO:0005794//Golgi apparatus;GO:0016020//membrane;GO:0016021//integral component of membrane;GO:0043231//intracellular membrane-bounded organelle	GO:0002162//dystroglycan binding;GO:0003824//catalytic activity;GO:0015020//glucuronosyltransferase activity;GO:0016740//transferase activity;GO:0016757//transferase activity, transferring glycosyl groups;GO:0042285//xylosyltransferase activity;GO:0046872//metal ion binding	GO:0006486//protein glycosylation;GO:0008152//metabolic process;GO:0035269//protein O-linked mannosylation
ENSMUST00000123903	0	0	0	0.27	0.09	0.33	0	0	0	5.19	1.61	6.46	Jup	--	ENSMUSG00000044468	0.901782	1	2	1	novel-m0051-5p	1	0.62	0.71	1.7	1.26	1.53	126	86	79	202	163	226	Tent5c	terminal nucleotidyltransferase 5C [Source:MGI Symbol;Acc:MGI:1921895]	-	-	-	-	GO:0005634//nucleus;GO:0005737//cytoplasm	GO:0003723//RNA binding;GO:0004652//polynucleotide adenylyltransferase activity;GO:0016740//transferase activity;GO:0016779//nucleotidyltransferase activity;GO:1990817//RNA adenylyltransferase activity	GO:0001701//in utero embryonic development;GO:0048255//mRNA stabilization
ENSMUST00000123903	0	0	0	0.27	0.09	0.33	0	0	0	5.19	1.61	6.46	Jup	--	ENSMUSG00000051517	0.971242	1	1	1	novel-m0051-5p	0.07	0	0	0.25	0.09	0.39	1	0	0	8	3	7	Arhgef39	Rho guanine nucleotide exchange factor (GEF) 39 [Source:MGI Symbol;Acc:MGI:3036286]	-	-	-	-	GO:0005886//plasma membrane;GO:0016020//membrane	GO:0003674//molecular_function;GO:0005085//guanyl-nucleotide exchange factor activity	GO:0030335//positive regulation of cell migration
ENSMUST00000123903	0	0	0	0.27	0.09	0.33	0	0	0	5.19	1.61	6.46	Jup	--	ENSMUSG00000078922	0.920288	1	2	1	novel-m0051-5p	0.49	0.35	0.33	0.73	0.6	0.75	30.93	24.03	17.05	53.91	39.13	55.12	Tgtp1	T cell specific GTPase 1 [Source:MGI Symbol;Acc:MGI:98734]	Environmental Information Processing	Signal transduction	ko04668//TNF signaling pathway	K17072	GO:0005737//cytoplasm;GO:0005783//endoplasmic reticulum;GO:0005789//endoplasmic reticulum membrane;GO:0005794//Golgi apparatus;GO:0016020//membrane	GO:0000166//nucleotide binding;GO:0003924//GTPase activity;GO:0005525//GTP binding;GO:0016787//hydrolase activity	GO:0002376//immune system process;GO:0006952//defense response;GO:0006955//immune response;GO:0009615//response to virus;GO:0009617//response to bacterium;GO:0034341//response to interferon-gamma;GO:0035455//response to interferon-alpha;GO:0035458//cellular response to interferon-beta;GO:0045087//innate immune response
ENSMUST00000123903	0	0	0	0.27	0.09	0.33	0	0	0	5.19	1.61	6.46	Jup	--	ENSMUSG00000079465	0.994951	1	1	1	novel-m0051-5p	0.05	0.03	0.04	0.35	0.14	0.48	10	7	6	42	28	34	Col4a3	collagen, type IV, alpha 3 [Source:MGI Symbol;Acc:MGI:104688]	Human Diseases;Environmental Information Processing;Human Diseases;Human Diseases;Cellular Processes;Organismal Systems;Human Diseases;Organismal Systems;Human Diseases;Environmental Information Processing	Cancers;Signal transduction;Infectious diseases;Infectious diseases;Cellular community - eukaryotes;Endocrine system;Endocrine and metabolic diseases;Digestive system;Cancers;Signaling molecules and interaction	ko05200//Pathways in cancer;ko04151//PI3K-Akt signaling pathway;ko05165//Human papillomavirus infection;ko05146//Amoebiasis;ko04510//Focal adhesion;ko04926//Relaxin signaling pathway;ko04933//AGE-RAGE signaling pathway in diabetic complications;ko04974//Protein digestion and absorption;ko05222//Small cell lung cancer;ko04512//ECM-receptor interaction	K06237;K06237;K06237;K06237;K06237;K06237;K06237;K06237;K06237;K06237	GO:0005576//extracellular region;GO:0005581//collagen trimer;GO:0005587//collagen type IV trimer;GO:0005604//basement membrane;GO:0005615//extracellular space;GO:0005783//endoplasmic reticulum;GO:0031012//extracellular matrix;GO:0043231//intracellular membrane-bounded organelle	GO:0005178//integrin binding;GO:0005201//extracellular matrix structural constituent;GO:0030020//extracellular matrix structural constituent conferring tensile strength	GO:0006919//activation of cysteine-type endopeptidase activity involved in apoptotic process;GO:0007155//cell adhesion;GO:0007166//cell surface receptor signaling pathway;GO:0009749//response to glucose;GO:0016525//negative regulation of angiogenesis;GO:0030198//extracellular matrix organization;GO:0032836//glomerular basement membrane development;GO:0038063//collagen-activated tyrosine kinase re…
ENSMUST00000124408	0.4	0.15	0.21	0.1	0	0.04	22.35	9.15	10.15	6.45	0	2.33	Asph	--	ENSMUSG00000022607	0.93366	1	1	1	miR-135-x	20.77	17.72	15.95	14.07	10.32	11.03	1049.26	1115.45	749.63	1085	746.71	918.44	Ptk2	PTK2 protein tyrosine kinase 2 [Source:MGI Symbol;Acc:MGI:95481]	Human Diseases;Environmental Information Processing;Human Diseases;Human Diseases;Human Diseases;Human Diseases;Human Diseases;Human Diseases;Cellular Processes;Human Diseases;Cellular Processes;Organismal Systems;Organismal Systems;Human Diseases;Human Diseases;Organismal Systems;Organismal Systems;Human Diseases;Human Diseases;Environmental Information Processing;Human Diseases;Environmental In…	Cancers;Signal transduction;Infectious diseases;Cancers;Infectious diseases;Infectious disease: viral;Infectious diseases;Infectious diseases;Cell motility;Cancers;Cellular community - eukaryotes;Immune system;Development;Cardiovascular diseases;Infectious disease: bacterial;Immune system;Endocrine system;Cancers;Drug resistance;Signal transduction;Infectious diseases;Signal transduction	ko05200//Pathways in cancer;ko04151//PI3K-Akt signaling pathway;ko05165//Human papillomavirus infection;ko05202//Transcriptional misregulation in cancers;ko05163//Human cytomegalovirus infection;ko05170//Human immunodeficiency virus 1 infection;ko05131//Shigellosis;ko05146//Amoebiasis;ko04810//Regulation of actin cytoskeleton;ko05205//Proteoglycans in cancer;ko04510//Focal adhesion;ko04062//Chemo…	K05725;K05725;K05725;K05725;K05725;K05725;K05725;K05725;K05725;K05725;K05725;K05725;K05725;K05725;K05725;K05725;K05725;K05725;K05725;K05725;K05725;K05725	GO:0001725//stress fiber;GO:0005623//cell;GO:0005634//nucleus;GO:0005730//nucleolus;GO:0005737//cytoplasm;GO:0005815//microtubule organizing center;GO:0005829//cytosol;GO:0005856//cytoskeleton;GO:0005886//plasma membrane;GO:0005925//focal adhesion;GO:0014704//intercalated disc;GO:0016020//membrane;GO:0016323//basolateral plasma membrane;GO:0016324//apical plasma membrane;GO:0016604//nuclear body;…	GO:0000166//nucleotide binding;GO:0003779//actin binding;GO:0004672//protein kinase activity;GO:0004713//protein tyrosine kinase activity;GO:0004715//non-membrane spanning protein tyrosine kinase activity;GO:0005178//integrin binding;GO:0005515//protein binding;GO:0005524//ATP binding;GO:0008432//JUN kinase binding;GO:0016301//kinase activity;GO:0016740//transferase activity;GO:0019901//protein k…	GO:0000165//MAPK cascade;GO:0000226//microtubule cytoskeleton organization;GO:0001525//angiogenesis;GO:0001568//blood vessel development;GO:0001570//vasculogenesis;GO:0001764//neuron migration;GO:0001932//regulation of protein phosphorylation;GO:0001934//positive regulation of protein phosphorylation;GO:0006468//protein phosphorylation;GO:0007097//nuclear migration;GO:0007172//signal complex asse…
ENSMUST00000124408	0.4	0.15	0.21	0.1	0	0.04	22.35	9.15	10.15	6.45	0	2.33	Asph	--	ENSMUSG00000042510	0.922736	1	3	1	miR-135-x	1.14	0.96	0.9	0.63	0.6	0.67	74	69	52	48	40	51	AA986860	expressed sequence AA986860 [Source:MGI Symbol;Acc:MGI:2138143]	-	-	-	-	GO:0005737//cytoplasm;GO:0005829//cytosol;GO:0005886//plasma membrane	GO:0003674//molecular_function	GO:0008150//biological_process
ENSMUST00000124408	0.4	0.15	0.21	0.1	0	0.04	22.35	9.15	10.15	6.45	0	2.33	Asph	--	ENSMUSG00000075266	0.911772	1	3	1	miR-135-x	0.81	0.68	0.71	0.43	0.36	0.35	50	40	42	28	23	25	Cenpw	centromere protein W [Source:MGI Symbol;Acc:MGI:1913561]	-	-	-	-	GO:0000775//chromosome, centromeric region;GO:0000776//kinetochore;GO:0000777//condensed chromosome kinetochore;GO:0005634//nucleus;GO:0005654//nucleoplasm;GO:0005694//chromosome;GO:0005730//nucleolus;GO:0016363//nuclear matrix	GO:0003674//molecular_function;GO:0003677//DNA binding;GO:0046982//protein heterodimerization activity	GO:0000278//mitotic cell cycle;GO:0007049//cell cycle;GO:0007059//chromosome segregation;GO:0051225//spindle assembly;GO:0051276//chromosome organization;GO:0051301//cell division;GO:0051382//kinetochore assembly
ENSMUST00000124806	1.71	2.37	2.47	3.57	3.63	4.1	82.1	126.43	105.56	201.21	180.49	231.22	Tmem87a	--	ENSMUSG00000003476	0.944026	1	2	1	mmu-miR-376c-5p	0.37	0.28	0.47	0.96	1.07	1.1	20	15	22	59	53	69	Crhr2	corticotropin releasing hormone receptor 2 [Source:MGI Symbol;Acc:MGI:894312]	Environmental Information Processing;Human Diseases	Signaling molecules and interaction;Endocrine and metabolic diseases	ko04080//Neuroactive ligand-receptor interaction;ko04934//Cushing syndrome	K04579;K04579	GO:0005791//rough endoplasmic reticulum;GO:0005794//Golgi apparatus;GO:0005886//plasma membrane;GO:0016020//membrane;GO:0016021//integral component of membrane;GO:0030424//axon;GO:0030425//dendrite;GO:0043025//neuronal cell body;GO:0043196//varicosity;GO:0043204//perikaryon;GO:0043679//axon terminus;GO:0070852//cell body fiber	GO:0004888//transmembrane signaling receptor activity;GO:0004930//G-protein coupled receptor activity;GO:0005179//hormone activity;GO:0005515//protein binding;GO:0015056//corticotrophin-releasing factor receptor activity;GO:0017046//peptide hormone binding;GO:0043404//corticotropin-releasing hormone receptor activity	GO:0007015//actin filament organization;GO:0007165//signal transduction;GO:0007166//cell surface receptor signaling pathway;GO:0007186//G-protein coupled receptor signaling pathway;GO:0007205//protein kinase C-activating G-protein coupled receptor signaling pathway;GO:0009755//hormone-mediated signaling pathway;GO:0010460//positive regulation of heart rate;GO:0010628//positive regulation of gene …
ENSMUST00000124806	1.71	2.37	2.47	3.57	3.63	4.1	82.1	126.43	105.56	201.21	180.49	231.22	Tmem87a	--	ENSMUSG00000029759	0.917164	1	1	1	mmu-miR-376c-5p	0.61	0.94	0.7	1.75	1.23	1.84	25	43	26	84	52	73	Pon3	paraoxonase 3 [Source:MGI Symbol;Acc:MGI:106686]	-	-	-	-	GO:0005576//extracellular region;GO:0005615//extracellular space;GO:0043231//intracellular membrane-bounded organelle	GO:0004063//aryldialkylphosphatase activity;GO:0004064//arylesterase activity;GO:0016787//hydrolase activity;GO:0018733//3,4-dihydrocoumarin hydrolase activity;GO:0042803//protein homodimerization activity;GO:0046872//metal ion binding	GO:0009636//response to toxic substance;GO:0010124//phenylacetate catabolic process;GO:0016311//dephosphorylation;GO:0019439//aromatic compound catabolic process;GO:0032929//negative regulation of superoxide anion generation;GO:0046226//coumarin catabolic process;GO:0046395//carboxylic acid catabolic process
ENSMUST00000124806	1.71	2.37	2.47	3.57	3.63	4.1	82.1	126.43	105.56	201.21	180.49	231.22	Tmem87a	--	ENSMUSG00000034739	0.93056	1	3	1	mmu-miR-376c-5p	0.08	0.12	0.06	4.72	4.01	4.31	4.03	6.83	5.11	427.11	350.63	408.47	Mfrp	membrane frizzled-related protein [Source:MGI Symbol;Acc:MGI:2385957]	-	-	-	-	GO:0005886//plasma membrane;GO:0016020//membrane;GO:0016021//integral component of membrane;GO:0016324//apical plasma membrane	GO:0005515//protein binding	GO:0007601//visual perception;GO:0042462//eye photoreceptor cell development;GO:0060041//retina development in camera-type eye
ENSMUST00000124806	1.71	2.37	2.47	3.57	3.63	4.1	82.1	126.43	105.56	201.21	180.49	231.22	Tmem87a	--	ENSMUSG00000044976	0.9386	1	2	1	mmu-miR-376c-5p	0	0.01	0	0.27	0.28	0.27	0	1	0	37	33	37	Wdr72	WD repeat domain 72 [Source:MGI Symbol;Acc:MGI:3583957]	-	-	-	-	GO:0005737//cytoplasm;GO:0005768//endosome;GO:0031410//cytoplasmic vesicle	GO:0003674//molecular_function;GO:0005515//protein binding	GO:0022617//extracellular matrix disassembly;GO:0031214//biomineral tissue development;GO:0070166//enamel mineralization;GO:0072659//protein localization to plasma membrane
ENSMUST00000124806	1.71	2.37	2.47	3.57	3.63	4.1	82.1	126.43	105.56	201.21	180.49	231.22	Tmem87a	--	ENSMUSG00000058488	0.935567	1	3	1	mmu-miR-376c-5p	4.18	3.79	4.28	14.85	13.73	14.48	476	478	433	1982	1617	1935	Kl	klotho [Source:MGI Symbol;Acc:MGI:1101771]	Metabolism;Organismal Systems;Organismal Systems;Organismal Systems;Metabolism	Global and overview maps;Endocrine system;Aging;Excretory system;Carbohydrate metabolism	ko01100//Metabolic pathways;ko04928//Parathyroid hormone synthesis, secretion and action;ko04211//Longevity regulating pathway - mammal;ko04961//Endocrine and other factor-regulated calcium reabsorption;ko00040//Pentose and glucuronate interconversions	K14756;K14756;K14756;K14756;K14756	GO:0005576//extracellular region;GO:0005615//extracellular space;GO:0005886//plasma membrane;GO:0016020//membrane;GO:0016021//integral component of membrane;GO:0016324//apical plasma membrane	GO:0004553//hydrolase activity, hydrolyzing O-glycosyl compounds;GO:0004566//beta-glucuronidase activity;GO:0005104//fibroblast growth factor receptor binding;GO:0005515//protein binding;GO:0008422//beta-glucosidase activity;GO:0016787//hydrolase activity;GO:0016798//hydrolase activity, acting on glycosyl bonds;GO:0017134//fibroblast growth factor binding	GO:0002526//acute inflammatory response;GO:0003085//negative regulation of systemic arterial blood pressure;GO:0005975//carbohydrate metabolic process;GO:0006112//energy reserve metabolic process;GO:0007568//aging;GO:0008152//metabolic process;GO:0008286//insulin receptor signaling pathway;GO:0008543//fibroblast growth factor receptor signaling pathway;GO:0030501//positive regulation of bone mine…
ENSMUST00000126494	1.07	0.55	0.54	0.04	0.16	0.31	25.14	14.26	11.18	1.17	3.79	8.49	Tmtc4	--	ENSMUSG00000020067	0.986422	1	2	1	mmu-miR-3064-5p	0.54	0.39	0.36	0.17	0.25	0.25	37	50	27	15	25	27	Mypn	myopalladin [Source:MGI Symbol;Acc:MGI:1916052]	-	-	-	-	GO:0005634//nucleus;GO:0005737//cytoplasm;GO:0005886//plasma membrane;GO:0030017//sarcomere;GO:0030018//Z disc;GO:0030424//axon;GO:0031674//I band	GO:0003779//actin binding;GO:0008092//cytoskeletal protein binding;GO:0017124//SH3 domain binding;GO:0051371//muscle alpha-actinin binding;GO:0098632//protein binding involved in cell-cell adhesion	GO:0007156//homophilic cell adhesion via plasma membrane adhesion molecules;GO:0007411//axon guidance;GO:0045214//sarcomere organization;GO:0070593//dendrite self-avoidance
ENSMUST00000126494	1.07	0.55	0.54	0.04	0.16	0.31	25.14	14.26	11.18	1.17	3.79	8.49	Tmtc4	--	ENSMUSG00000022602	0.956805	1	8	1	mmu-miR-3064-5p	79.08	55.5	43.33	32.43	37.6	37.62	5376	4180	2615	2584	2642	3000	Arc	activity regulated cytoskeletal-associated protein [Source:MGI Symbol;Acc:MGI:88067]	Human Diseases	Substance dependence	ko05031//Amphetamine addiction	K15867	GO:0001669//acrosomal vesicle;GO:0005737//cytoplasm;GO:0005768//endosome;GO:0005856//cytoskeleton;GO:0005886//plasma membrane;GO:0005938//cell cortex;GO:0014069//postsynaptic density;GO:0015629//actin cytoskeleton;GO:0016020//membrane;GO:0030054//cell junction;GO:0030425//dendrite;GO:0031410//cytoplasmic vesicle;GO:0031901//early endosome membrane;GO:0042995//cell projection;GO:0043197//dendritic…	GO:0003723//RNA binding;GO:0003729//mRNA binding;GO:0003779//actin binding;GO:0005515//protein binding	GO:0006897//endocytosis;GO:0007010//cytoskeleton organization;GO:0007275//multicellular organism development;GO:0007492//endoderm development;GO:0007612//learning;GO:0007616//long-term memory;GO:0009952//anterior/posterior pattern specification;GO:0016477//cell migration;GO:0022604//regulation of cell morphogenesis;GO:0048168//regulation of neuronal synaptic plasticity;GO:0050804//modulation of s…
ENSMUST00000126494	1.07	0.55	0.54	0.04	0.16	0.31	25.14	14.26	11.18	1.17	3.79	8.49	Tmtc4	--	ENSMUSG00000045903	0.961659	1	6	1	mmu-miR-3064-5p	4.76	2.29	2.42	1.45	1.24	1.6	345	200	157	112	97	137	Npas4	neuronal PAS domain protein 4 [Source:MGI Symbol;Acc:MGI:2664186]	-	-	-	-	GO:0005634//nucleus;GO:0005667//transcription factor complex;GO:0098794//postsynapse	GO:0000978//RNA polymerase II core promoter proximal region sequence-specific DNA binding;GO:0000981//RNA polymerase II transcription factor activity, sequence-specific DNA binding;GO:0001012//RNA polymerase II regulatory region DNA binding;GO:0001228//transcriptional activator activity, RNA polymerase II transcription regulatory region sequence-specific binding;GO:0003677//DNA binding;GO:0005515…	GO:0006357//regulation of transcription from RNA polymerase II promoter;GO:0007399//nervous system development;GO:0007612//learning;GO:0007614//short-term memory;GO:0007616//long-term memory;GO:0030154//cell differentiation;GO:0032228//regulation of synaptic transmission, GABAergic;GO:0035176//social behavior;GO:0045893//positive regulation of transcription, DNA-templated;GO:0045944//positive reg…
ENSMUST00000126839	0.93	0.57	1.04	0	0.36	0.29	88.91	59.84	88.37	0	35.93	32.69	Ptpn1	--	ENSMUSG00000048012	0.93933	3	19	3	miR-344-x|mmu-miR-34b-5p|mmu-miR-34c-5p	0.17	0.17	0.2	0.06	0.09	0.11	18	14	16	5	7	10	Zfp473	zinc finger protein 473 [Source:MGI Symbol;Acc:MGI:2442697]	Human Diseases	Infectious diseases	ko05168//Herpes simplex infection	K09228	GO:0005634//nucleus;GO:0005654//nucleoplasm;GO:0015030//Cajal body	GO:0003676//nucleic acid binding;GO:0003677//DNA binding;GO:0046872//metal ion binding	GO:0006355//regulation of transcription, DNA-templated;GO:0006398//mRNA 3'-end processing by stem-loop binding and cleavage
ENSMUST00000131895	0.96	0.64	1.56	0.5	0.56	0.47	71.81	53.01	103.08	43.39	43.17	40.88	Ern1	--	ENSMUSG00000032496	0.947926	6	4	1	mmu-miR-204-3p	0.1	0.01	0.82	0.01	0	0	4	1	18	1	0	0	Ltf	lactotransferrin [Source:MGI Symbol;Acc:MGI:96837]	-	-	-	-	GO:0005576//extracellular region;GO:0005615//extracellular space;GO:0005737//cytoplasm;GO:0009986//cell surface;GO:0030141//secretory granule;GO:0032991//macromolecular complex;GO:0042581//specific granule	GO:0001530//lipopolysaccharide binding;GO:0004252//serine-type endopeptidase activity;GO:0004869//cysteine-type endopeptidase inhibitor activity;GO:0005506//iron ion binding;GO:0008201//heparin binding;GO:0008233//peptidase activity;GO:0008236//serine-type peptidase activity;GO:0016787//hydrolase activity;GO:0043539//protein serine/threonine kinase activator activity;GO:0046872//metal ion binding	GO:0001503//ossification;GO:0001817//regulation of cytokine production;GO:0002227//innate immune response in mucosa;GO:0002376//immune system process;GO:0006508//proteolysis;GO:0006811//ion transport;GO:0019731//antibacterial humoral response;GO:0019732//antifungal humoral response;GO:0031640//killing of cells of other organism;GO:0031665//negative regulation of lipopolysaccharide-mediated signal…
ENSMUST00000131895	0.96	0.64	1.56	0.5	0.56	0.47	71.81	53.01	103.08	43.39	43.17	40.88	Ern1	--	ENSMUSG00000035900	0.973091	6	6	2	miR-285-z|mmu-miR-204-3p	2.03	1.01	4.05	0.92	0.4	1	62.32	90.38	110.04	54.26	42.78	88.55	Gramd4	GRAM domain containing 4 [Source:MGI Symbol;Acc:MGI:2676308]	-	-	-	-	GO:0005739//mitochondrion;GO:0005783//endoplasmic reticulum;GO:0005789//endoplasmic reticulum membrane;GO:0016020//membrane;GO:0016021//integral component of membrane;GO:0031966//mitochondrial membrane	GO:0005515//protein binding	GO:0006915//apoptotic process;GO:0034164//negative regulation of toll-like receptor 9 signaling pathway;GO:0043280//positive regulation of cysteine-type endopeptidase activity involved in apoptotic process
ENSMUST00000131895	0.96	0.64	1.56	0.5	0.56	0.47	71.81	53.01	103.08	43.39	43.17	40.88	Ern1	--	ENSMUSG00000040187	0.941951	6	4	2	miR-285-z|mmu-miR-204-3p	1.37	1.57	2.98	1.12	1.08	0.87	70	100	74	63	64	57	Arntl2	aryl hydrocarbon receptor nuclear translocator-like 2 [Source:MGI Symbol;Acc:MGI:2684845]	-	-	-	-	GO:0005634//nucleus;GO:0005654//nucleoplasm;GO:0005667//transcription factor complex;GO:0005730//nucleolus;GO:0005737//cytoplasm	GO:0000978//RNA polymerase II core promoter proximal region sequence-specific DNA binding;GO:0000981//RNA polymerase II transcription factor activity, sequence-specific DNA binding;GO:0003677//DNA binding;GO:0003700//transcription factor activity, sequence-specific DNA binding;GO:0005515//protein binding;GO:0046983//protein dimerization activity;GO:0070888//E-box binding	GO:0006355//regulation of transcription, DNA-templated;GO:0006357//regulation of transcription from RNA polymerase II promoter;GO:0007623//circadian rhythm;GO:0042753//positive regulation of circadian rhythm;GO:0045893//positive regulation of transcription, DNA-templated;GO:0045944//positive regulation of transcription from RNA polymerase II promoter;GO:0048511//rhythmic process
ENSMUST00000131953	1	2.48	1.19	0.26	0.3	0.46	14.35	39.44	15.13	4.44	4.38	7.71	Epb41	--	ENSMUSG00000020173	0.901869	1	5	1	miR-410-x	12.88	15.04	9.6	7.87	7.23	7.71	1337.41	1649.78	938.79	984.15	828.58	902.76	Cobl	cordon-bleu WH2 repeat [Source:MGI Symbol;Acc:MGI:105056]	-	-	-	-	GO:0001726//ruffle;GO:0005737//cytoplasm;GO:0005856//cytoskeleton;GO:0005884//actin filament;GO:0005886//plasma membrane;GO:0005938//cell cortex;GO:0016020//membrane;GO:0030424//axon;GO:0030425//dendrite;GO:0042995//cell projection;GO:0043025//neuronal cell body;GO:0044294//dendritic growth cone;GO:0044295//axonal growth cone;GO:0048471//perinuclear region of cytoplasm;GO:1990357//terminal web	GO:0003779//actin binding;GO:0003785//actin monomer binding;GO:0005515//protein binding	GO:0000578//embryonic axis specification;GO:0001757//somite specification;GO:0001843//neural tube closure;GO:0001889//liver development;GO:0030041//actin filament polymerization;GO:0030903//notochord development;GO:0033504//floor plate development;GO:0048565//digestive tract development;GO:0048669//collateral sprouting in absence of injury;GO:0051639//actin filament network formation;GO:0051764//…
ENSMUST00000132189	0	0	0	0.38	0.36	0.54	0	0	0	10.93	8.99	15.28	Cep350	--	ENSMUSG00000014791	0.920276	2	2	1	novel-m0051-5p	0.24	0.28	0.16	0.44	0.58	0.55	16	16	10	29	32	41	Elmo3	engulfment and cell motility 3 [Source:MGI Symbol;Acc:MGI:2679007]	Human Diseases	Infectious diseases	ko05100//Bacterial invasion of epithelial cells	K19241	GO:0005575//cellular_component;GO:0005737//cytoplasm	GO:0005515//protein binding;GO:0017124//SH3 domain binding	GO:0006909//phagocytosis;GO:0006915//apoptotic process;GO:0008150//biological_process;GO:0016477//cell migration
ENSMUST00000132189	0	0	0	0.38	0.36	0.54	0	0	0	10.93	8.99	15.28	Cep350	--	ENSMUSG00000020081	0.97369	2	2	1	novel-m0051-5p	0.02	0	0.02	0.12	0.08	0.14	1	0	1	7	4	8	Tacr2	tachykinin receptor 2 [Source:MGI Symbol;Acc:MGI:98477]	Environmental Information Processing;Environmental Information Processing	Signaling molecules and interaction;Signal transduction	ko04080//Neuroactive ligand-receptor interaction;ko04020//Calcium signaling pathway	K04223;K04223	GO:0005886//plasma membrane;GO:0016020//membrane;GO:0016021//integral component of membrane;GO:0036126//sperm flagellum;GO:0097225//sperm midpiece	GO:0004930//G-protein coupled receptor activity;GO:0004995//tachykinin receptor activity;GO:0016497//substance K receptor activity	GO:0007165//signal transduction;GO:0007186//G-protein coupled receptor signaling pathway;GO:0007217//tachykinin receptor signaling pathway;GO:0014057//positive regulation of acetylcholine secretion, neurotransmission;GO:0014827//intestine smooth muscle contraction;GO:0033685//negative regulation of luteinizing hormone secretion;GO:0035106//operant conditioning;GO:0043117//positive regulation of v…
ENSMUST00000132189	0	0	0	0.38	0.36	0.54	0	0	0	10.93	8.99	15.28	Cep350	--	ENSMUSG00000021981	0.960751	2	2	1	novel-m0051-5p	7.69	7.72	7.55	16.87	13.3	16.23	439	484	377	961	644	780	Cab39l	calcium binding protein 39-like [Source:MGI Symbol;Acc:MGI:1914081]	Environmental Information Processing;Environmental Information Processing	Signal transduction;Signal transduction	ko04150//mTOR signaling pathway;ko04152//AMPK signaling pathway	K08272;K08272	-	GO:0004674//protein serine/threonine kinase activity	GO:0023014//signal transduction by protein phosphorylation
ENSMUST00000132189	0	0	0	0.38	0.36	0.54	0	0	0	10.93	8.99	15.28	Cep350	--	ENSMUSG00000022053	0.901679	2	4	2	mmu-miR-1199-5p|novel-m0051-5p	0.05	0.01	0.05	0.26	0.24	0.2	4	1	3	26	22	20	Ebf2	early B cell factor 2 [Source:MGI Symbol;Acc:MGI:894332]	-	-	-	-	GO:0005634//nucleus	GO:0000978//RNA polymerase II core promoter proximal region sequence-specific DNA binding;GO:0001228//transcriptional activator activity, RNA polymerase II transcription regulatory region sequence-specific binding;GO:0003677//DNA binding;GO:0003682//chromatin binding;GO:0003700//transcription factor activity, sequence-specific DNA binding;GO:0005515//protein binding;GO:0046872//metal ion binding;…	GO:0001709//cell fate determination;GO:0006355//regulation of transcription, DNA-templated;GO:0007275//multicellular organism development;GO:0035563//positive regulation of chromatin binding;GO:0045893//positive regulation of transcription, DNA-templated;GO:0045944//positive regulation of transcription from RNA polymerase II promoter;GO:0050873//brown fat cell differentiation;GO:0060612//adipose …
ENSMUST00000132189	0	0	0	0.38	0.36	0.54	0	0	0	10.93	8.99	15.28	Cep350	--	ENSMUSG00000027171	0.912783	2	2	1	mmu-miR-1199-5p	0.11	0.16	0.23	0.52	0.33	0.49	7	11	13	39	22	32	Prrg4	proline rich Gla (G-carboxyglutamic acid) 4 (transmembrane) [Source:MGI Symbol;Acc:MGI:2442211]	-	-	-	-	GO:0005576//extracellular region;GO:0016020//membrane;GO:0016021//integral component of membrane;GO:0033116//endoplasmic reticulum-Golgi intermediate compartment membrane	GO:0003674//molecular_function;GO:0005509//calcium ion binding	GO:0008150//biological_process
ENSMUST00000132189	0	0	0	0.38	0.36	0.54	0	0	0	10.93	8.99	15.28	Cep350	--	ENSMUSG00000030533	0.965648	2	1	1	novel-m0051-5p	1.14	1.34	1.19	2.33	1.85	2.78	82.48	96.9	76.74	179.95	83.23	161.57	Unc45a	unc-45 myosin chaperone A [Source:MGI Symbol;Acc:MGI:2142246]	-	-	-	-	GO:0005634//nucleus;GO:0005737//cytoplasm;GO:0005794//Golgi apparatus;GO:0005829//cytosol;GO:0016020//membrane;GO:0016021//integral component of membrane;GO:0016607//nuclear speck;GO:0048471//perinuclear region of cytoplasm	GO:0005515//protein binding;GO:0051879//Hsp90 protein binding	GO:0007275//multicellular organism development;GO:0007517//muscle organ development;GO:0030154//cell differentiation;GO:0061077//chaperone-mediated protein folding
ENSMUST00000132189	0	0	0	0.38	0.36	0.54	0	0	0	10.93	8.99	15.28	Cep350	--	ENSMUSG00000030866	0.906036	2	1	1	mmu-miR-1199-5p	0.02	0	0	0.08	0.04	0.07	1	0	0	6	3	5	Ern2	endoplasmic reticulum (ER) to nucleus signalling 2 [Source:MGI Symbol;Acc:MGI:1349436]	-	-	-	-	GO:0005783//endoplasmic reticulum;GO:0005789//endoplasmic reticulum membrane;GO:0016020//membrane;GO:0016021//integral component of membrane;GO:1990604//IRE1-TRAF2-ASK1 complex	GO:0000166//nucleotide binding;GO:0000287//magnesium ion binding;GO:0003824//catalytic activity;GO:0004519//endonuclease activity;GO:0004521//endoribonuclease activity;GO:0004540//ribonuclease activity;GO:0004672//protein kinase activity;GO:0004674//protein serine/threonine kinase activity;GO:0005515//protein binding;GO:0005524//ATP binding;GO:0016301//kinase activity;GO:0016740//transferase acti…	GO:0006355//regulation of transcription, DNA-templated;GO:0006397//mRNA processing;GO:0006468//protein phosphorylation;GO:0006915//apoptotic process;GO:0006986//response to unfolded protein;GO:0007050//cell cycle arrest;GO:0007257//activation of JUN kinase activity;GO:0008152//metabolic process;GO:0016075//rRNA catabolic process;GO:0016310//phosphorylation;GO:0030263//apoptotic chromosome condens…
ENSMUST00000132189	0	0	0	0.38	0.36	0.54	0	0	0	10.93	8.99	15.28	Cep350	--	ENSMUSG00000034739	0.96195	2	3	1	novel-m0051-5p	0.08	0.12	0.06	4.72	4.01	4.31	4.03	6.83	5.11	427.11	350.63	408.47	Mfrp	membrane frizzled-related protein [Source:MGI Symbol;Acc:MGI:2385957]	-	-	-	-	GO:0005886//plasma membrane;GO:0016020//membrane;GO:0016021//integral component of membrane;GO:0016324//apical plasma membrane	GO:0005515//protein binding	GO:0007601//visual perception;GO:0042462//eye photoreceptor cell development;GO:0060041//retina development in camera-type eye
ENSMUST00000132189	0	0	0	0.38	0.36	0.54	0	0	0	10.93	8.99	15.28	Cep350	--	ENSMUSG00000040434	0.993535	2	2	1	novel-m0051-5p	0.02	0.02	0	0.38	0.31	0.45	1	1	0	24	17	12	Large2	LARGE xylosyl- and glucuronyltransferase 2 [Source:MGI Symbol;Acc:MGI:2443769]	Metabolism;Metabolism	Global and overview maps;Glycan biosynthesis and metabolism	ko01100//Metabolic pathways;ko00515//Mannose type O-glycan biosyntheis	K09668;K09668	GO:0000139//Golgi membrane;GO:0005794//Golgi apparatus;GO:0016020//membrane;GO:0016021//integral component of membrane;GO:0043231//intracellular membrane-bounded organelle	GO:0002162//dystroglycan binding;GO:0003824//catalytic activity;GO:0015020//glucuronosyltransferase activity;GO:0016740//transferase activity;GO:0016757//transferase activity, transferring glycosyl groups;GO:0042285//xylosyltransferase activity;GO:0046872//metal ion binding	GO:0006486//protein glycosylation;GO:0008152//metabolic process;GO:0035269//protein O-linked mannosylation
ENSMUST00000132189	0	0	0	0.38	0.36	0.54	0	0	0	10.93	8.99	15.28	Cep350	--	ENSMUSG00000044938	0.939969	2	4	1	mmu-miR-1199-5p	0	0	0	0.05	0.06	0.05	0	0	0	9	9	8	Klhl31	kelch-like 31 [Source:MGI Symbol;Acc:MGI:3045305]	-	-	-	-	GO:0005634//nucleus;GO:0005737//cytoplasm	GO:0005515//protein binding	GO:0001933//negative regulation of protein phosphorylation;GO:0046329//negative regulation of JNK cascade
ENSMUST00000132189	0	0	0	0.38	0.36	0.54	0	0	0	10.93	8.99	15.28	Cep350	--	ENSMUSG00000049382	0.901198	2	1	1	novel-m0051-5p	0.09	0.08	0.39	0.76	0.56	0.74	4	4	15	39	25	38	Krt8	keratin 8 [Source:MGI Symbol;Acc:MGI:96705]	-	-	-	-	GO:0005634//nucleus;GO:0005654//nucleoplasm;GO:0005737//cytoplasm;GO:0005882//intermediate filament;GO:0005911//cell-cell junction;GO:0016010//dystrophin-associated glycoprotein complex;GO:0016327//apicolateral plasma membrane;GO:0016363//nuclear matrix;GO:0030018//Z disc;GO:0042383//sarcolemma;GO:0043034//costamere;GO:0045095//keratin filament;GO:0045111//intermediate filament cytoskeleton;GO:00…	GO:0005515//protein binding;GO:0044877//macromolecular complex binding;GO:0097110//scaffold protein binding	GO:0000904//cell morphogenesis involved in differentiation;GO:0007275//multicellular organism development;GO:0033209//tumor necrosis factor-mediated signaling pathway;GO:0045214//sarcomere organization;GO:0051599//response to hydrostatic pressure;GO:0051707//response to other organism;GO:0060706//cell differentiation involved in embryonic placenta development;GO:0097191//extrinsic apoptotic signa…
ENSMUST00000132189	0	0	0	0.38	0.36	0.54	0	0	0	10.93	8.99	15.28	Cep350	--	ENSMUSG00000049580	0.946752	2	2	1	mmu-miR-1199-5p	0.72	0.6	0.51	1.3	1.15	1.24	37	36	24	62	65	60	Tsku	tsukushi, small leucine rich proteoglycan [Source:MGI Symbol;Acc:MGI:2443855]	-	-	-	-	GO:0005576//extracellular region;GO:0005615//extracellular space;GO:0031012//extracellular matrix	GO:0005515//protein binding	GO:0010468//regulation of gene expression;GO:0021540//corpus callosum morphogenesis;GO:0021670//lateral ventricle development;GO:0021960//anterior commissure morphogenesis;GO:0030178//negative regulation of Wnt signaling pathway;GO:0043010//camera-type eye development;GO:0061073//ciliary body morphogenesis
ENSMUST00000132189	0	0	0	0.38	0.36	0.54	0	0	0	10.93	8.99	15.28	Cep350	--	ENSMUSG00000059887	0.969472	2	3	1	mmu-miR-1199-5p	0	0	0.02	0.32	0.2	0.5	0	0	1	10	4	12	Olfr1507	olfactory receptor 1507 [Source:MGI Symbol;Acc:MGI:3031341]	Organismal Systems	Sensory system	ko04740//Olfactory transduction	K04257	GO:0005886//plasma membrane;GO:0016020//membrane;GO:0016021//integral component of membrane	GO:0004888//transmembrane signaling receptor activity;GO:0004930//G-protein coupled receptor activity;GO:0004984//olfactory receptor activity	GO:0007165//signal transduction;GO:0007186//G-protein coupled receptor signaling pathway;GO:0007608//sensory perception of smell;GO:0050896//response to stimulus;GO:0050911//detection of chemical stimulus involved in sensory perception of smell
ENSMUST00000132189	0	0	0	0.38	0.36	0.54	0	0	0	10.93	8.99	15.28	Cep350	--	ENSMUSG00000066150	0.957268	2	3	1	mmu-miR-1199-5p	5.15	4.89	4.95	7.91	7.89	7.78	429	450	367	771	675	759	Slc31a1	solute carrier family 31, member 1 [Source:MGI Symbol;Acc:MGI:1333843]	Human Diseases;Organismal Systems	Drug resistance;Digestive system	ko01524//Platinum drug resistance;ko04978//Mineral absorption	K14686;K14686	GO:0005623//cell;GO:0005737//cytoplasm;GO:0005770//late endosome;GO:0005886//plasma membrane;GO:0016020//membrane;GO:0016021//integral component of membrane;GO:0043025//neuronal cell body;GO:0055037//recycling endosome	GO:0005375//copper ion transmembrane transporter activity;GO:0005515//protein binding;GO:0042802//identical protein binding	GO:0006811//ion transport;GO:0006825//copper ion transport;GO:0006878//cellular copper ion homeostasis;GO:0015677//copper ion import;GO:0035434//copper ion transmembrane transport;GO:0055085//transmembrane transport;GO:0072719//cellular response to cisplatin;GO:0098705//copper ion import across plasma membrane
ENSMUST00000132189	0	0	0	0.38	0.36	0.54	0	0	0	10.93	8.99	15.28	Cep350	--	ENSMUSG00000078922	0.929227	2	2	2	mmu-miR-1199-5p|novel-m0051-5p	0.49	0.35	0.33	0.73	0.6	0.75	30.93	24.03	17.05	53.91	39.13	55.12	Tgtp1	T cell specific GTPase 1 [Source:MGI Symbol;Acc:MGI:98734]	Environmental Information Processing	Signal transduction	ko04668//TNF signaling pathway	K17072	GO:0005737//cytoplasm;GO:0005783//endoplasmic reticulum;GO:0005789//endoplasmic reticulum membrane;GO:0005794//Golgi apparatus;GO:0016020//membrane	GO:0000166//nucleotide binding;GO:0003924//GTPase activity;GO:0005525//GTP binding;GO:0016787//hydrolase activity	GO:0002376//immune system process;GO:0006952//defense response;GO:0006955//immune response;GO:0009615//response to virus;GO:0009617//response to bacterium;GO:0034341//response to interferon-gamma;GO:0035455//response to interferon-alpha;GO:0035458//cellular response to interferon-beta;GO:0045087//innate immune response
ENSMUST00000132189	0	0	0	0.38	0.36	0.54	0	0	0	10.93	8.99	15.28	Cep350	--	ENSMUSG00000079465	0.916764	2	1	1	novel-m0051-5p	0.05	0.03	0.04	0.35	0.14	0.48	10	7	6	42	28	34	Col4a3	collagen, type IV, alpha 3 [Source:MGI Symbol;Acc:MGI:104688]	Human Diseases;Environmental Information Processing;Human Diseases;Human Diseases;Cellular Processes;Organismal Systems;Human Diseases;Organismal Systems;Human Diseases;Environmental Information Processing	Cancers;Signal transduction;Infectious diseases;Infectious diseases;Cellular community - eukaryotes;Endocrine system;Endocrine and metabolic diseases;Digestive system;Cancers;Signaling molecules and interaction	ko05200//Pathways in cancer;ko04151//PI3K-Akt signaling pathway;ko05165//Human papillomavirus infection;ko05146//Amoebiasis;ko04510//Focal adhesion;ko04926//Relaxin signaling pathway;ko04933//AGE-RAGE signaling pathway in diabetic complications;ko04974//Protein digestion and absorption;ko05222//Small cell lung cancer;ko04512//ECM-receptor interaction	K06237;K06237;K06237;K06237;K06237;K06237;K06237;K06237;K06237;K06237	GO:0005576//extracellular region;GO:0005581//collagen trimer;GO:0005587//collagen type IV trimer;GO:0005604//basement membrane;GO:0005615//extracellular space;GO:0005783//endoplasmic reticulum;GO:0031012//extracellular matrix;GO:0043231//intracellular membrane-bounded organelle	GO:0005178//integrin binding;GO:0005201//extracellular matrix structural constituent;GO:0030020//extracellular matrix structural constituent conferring tensile strength	GO:0006919//activation of cysteine-type endopeptidase activity involved in apoptotic process;GO:0007155//cell adhesion;GO:0007166//cell surface receptor signaling pathway;GO:0009749//response to glucose;GO:0016525//negative regulation of angiogenesis;GO:0030198//extracellular matrix organization;GO:0032836//glomerular basement membrane development;GO:0038063//collagen-activated tyrosine kinase re…
ENSMUST00000132694	0.49	0.29	0.24	0	0	0	9.7	6.39	4.22	0	0	0	Mavs	--	ENSMUSG00000022602	0.944013	1	8	1	mmu-miR-344d-1-5p	79.08	55.5	43.33	32.43	37.6	37.62	5376	4180	2615	2584	2642	3000	Arc	activity regulated cytoskeletal-associated protein [Source:MGI Symbol;Acc:MGI:88067]	Human Diseases	Substance dependence	ko05031//Amphetamine addiction	K15867	GO:0001669//acrosomal vesicle;GO:0005737//cytoplasm;GO:0005768//endosome;GO:0005856//cytoskeleton;GO:0005886//plasma membrane;GO:0005938//cell cortex;GO:0014069//postsynaptic density;GO:0015629//actin cytoskeleton;GO:0016020//membrane;GO:0030054//cell junction;GO:0030425//dendrite;GO:0031410//cytoplasmic vesicle;GO:0031901//early endosome membrane;GO:0042995//cell projection;GO:0043197//dendritic…	GO:0003723//RNA binding;GO:0003729//mRNA binding;GO:0003779//actin binding;GO:0005515//protein binding	GO:0006897//endocytosis;GO:0007010//cytoskeleton organization;GO:0007275//multicellular organism development;GO:0007492//endoderm development;GO:0007612//learning;GO:0007616//long-term memory;GO:0009952//anterior/posterior pattern specification;GO:0016477//cell migration;GO:0022604//regulation of cell morphogenesis;GO:0048168//regulation of neuronal synaptic plasticity;GO:0050804//modulation of s…
ENSMUST00000132694	0.49	0.29	0.24	0	0	0	9.7	6.39	4.22	0	0	0	Mavs	--	ENSMUSG00000073565	0.916551	1	6	1	mmu-miR-344d-1-5p	2.76	2.35	1.49	1.31	1.4	1.34	176	163	83	97	92	102	Prr16	proline rich 16 [Source:MGI Symbol;Acc:MGI:1918623]	-	-	-	-	GO:0005575//cellular_component	GO:0003674//molecular_function	GO:0045727//positive regulation of translation;GO:0045793//positive regulation of cell size
ENSMUST00000133883	5.57	4.67	8.47	4.64	3.5	4.07	476.2	442.59	642.7	464.89	308.91	408.09	Fam189a1	--	ENSMUSG00000032496	0.952749	1	4	1	mmu-miR-202-5p	0.1	0.01	0.82	0.01	0	0	4	1	18	1	0	0	Ltf	lactotransferrin [Source:MGI Symbol;Acc:MGI:96837]	-	-	-	-	GO:0005576//extracellular region;GO:0005615//extracellular space;GO:0005737//cytoplasm;GO:0009986//cell surface;GO:0030141//secretory granule;GO:0032991//macromolecular complex;GO:0042581//specific granule	GO:0001530//lipopolysaccharide binding;GO:0004252//serine-type endopeptidase activity;GO:0004869//cysteine-type endopeptidase inhibitor activity;GO:0005506//iron ion binding;GO:0008201//heparin binding;GO:0008233//peptidase activity;GO:0008236//serine-type peptidase activity;GO:0016787//hydrolase activity;GO:0043539//protein serine/threonine kinase activator activity;GO:0046872//metal ion binding	GO:0001503//ossification;GO:0001817//regulation of cytokine production;GO:0002227//innate immune response in mucosa;GO:0002376//immune system process;GO:0006508//proteolysis;GO:0006811//ion transport;GO:0019731//antibacterial humoral response;GO:0019732//antifungal humoral response;GO:0031640//killing of cells of other organism;GO:0031665//negative regulation of lipopolysaccharide-mediated signal…
ENSMUST00000134870	0.4	6.25	1.46	9.37	7.68	6.07	6.29	109.89	20.58	174.28	125.93	112.92	Gsk3b	--	ENSMUSG00000044279	0.911286	2	2	1	novel-m0051-5p	0.12	0.28	0.08	0.79	0.77	0.52	2	7	2	18	16	12	Crb3	crumbs family member 3 [Source:MGI Symbol;Acc:MGI:2670904]	Human Diseases;Cellular Processes	Infectious diseases;Cellular community - eukaryotes	ko05165//Human papillomavirus infection;ko04530//Tight junction	K06090;K06090	GO:0005886//plasma membrane;GO:0005923//bicellular tight junction;GO:0016020//membrane;GO:0016021//integral component of membrane;GO:0016324//apical plasma membrane;GO:0030054//cell junction;GO:0032991//macromolecular complex;GO:0045177//apical part of cell	GO:0017124//SH3 domain binding;GO:0019904//protein domain specific binding	GO:0045198//establishment of epithelial cell apical/basal polarity;GO:0045216//cell-cell junction organization;GO:0072659//protein localization to plasma membrane
ENSMUST00000135260	0.33	0.44	0.32	0.08	0.21	0.05	35.96	52.78	30.99	10.14	23.34	6.9	Slx4ip	--	ENSMUSG00000047606	0.963313	4	5	1	mmu-miR-3090-3p	1.85	2.38	1.78	1.08	1.55	1.27	171	213	136	103	127	112	Ankrd34c	ankyrin repeat domain 34C [Source:MGI Symbol;Acc:MGI:2685617]	-	-	-	-	GO:0005575//cellular_component	GO:0003674//molecular_function;GO:0005515//protein binding	GO:0008150//biological_process
ENSMUST00000135729	0.77	0.68	1.11	0.32	0.31	0.16	24.01	23.66	30.69	11.79	10.03	6	A530058N18Rik	--	ENSMUSG00000116953	0.913174	1	2	1	miR-448-y	0.87	1.14	1.63	0.73	0.58	0.65	35.64	51.65	59.24	35.1	24.65	31.14	9030025P20Rik	RIKEN cDNA 9030025P20 gene [Source:MGI Symbol;Acc:MGI:3583895]	-	-	-	-	GO:0005575//cellular_component	GO:0003674//molecular_function	GO:0008150//biological_process
ENSMUST00000138469	0.96	1.29	1.44	2.72	2.23	1.13	60.58	90.28	81.26	202.36	146.21	84.39	Tgfbr3	--	ENSMUSG00000026971	0.936617	1	4	1	miR-708-y	0	0	0.01	0.07	0.04	0.02	0	0	1	7	4	3	Itgb6	integrin beta 6 [Source:MGI Symbol;Acc:MGI:96615]	Environmental Information Processing;Human Diseases;Cellular Processes;Human Diseases;Cellular Processes;Human Diseases;Environmental Information Processing;Human Diseases	Signal transduction;Infectious diseases;Cell motility;Cardiovascular diseases;Cellular community - eukaryotes;Cardiovascular diseases;Signaling molecules and interaction;Cardiovascular diseases	ko04151//PI3K-Akt signaling pathway;ko05165//Human papillomavirus infection;ko04810//Regulation of actin cytoskeleton;ko05414//Dilated cardiomyopathy (DCM);ko04510//Focal adhesion;ko05410//Hypertrophic cardiomyopathy (HCM);ko04512//ECM-receptor interaction;ko05412//Arrhythmogenic right ventricular cardiomyopathy (ARVC)	K06589;K06589;K06589;K06589;K06589;K06589;K06589;K06589	GO:0005654//nucleoplasm;GO:0005813//centrosome;GO:0005925//focal adhesion;GO:0008305//integrin complex;GO:0009897//external side of plasma membrane;GO:0016020//membrane;GO:0016021//integral component of membrane;GO:0030054//cell junction;GO:0034685//integrin alphav-beta6 complex;GO:0043235//receptor complex	GO:0005178//integrin binding;GO:0038023//signaling receptor activity	GO:0006954//inflammatory response;GO:0007155//cell adhesion;GO:0007160//cell-matrix adhesion;GO:0007229//integrin-mediated signaling pathway;GO:0016477//cell migration;GO:0033627//cell adhesion mediated by integrin;GO:0038044//transforming growth factor-beta secretion;GO:1901388//regulation of transforming growth factor beta activation
ENSMUST00000139673	0.11	0	0.2	0	0	0	10.78	0	16.83	0	0	0	Slc9a8	--	ENSMUSG00000032496	0.909696	1	4	1	mmu-miR-202-5p	0.1	0.01	0.82	0.01	0	0	4	1	18	1	0	0	Ltf	lactotransferrin [Source:MGI Symbol;Acc:MGI:96837]	-	-	-	-	GO:0005576//extracellular region;GO:0005615//extracellular space;GO:0005737//cytoplasm;GO:0009986//cell surface;GO:0030141//secretory granule;GO:0032991//macromolecular complex;GO:0042581//specific granule	GO:0001530//lipopolysaccharide binding;GO:0004252//serine-type endopeptidase activity;GO:0004869//cysteine-type endopeptidase inhibitor activity;GO:0005506//iron ion binding;GO:0008201//heparin binding;GO:0008233//peptidase activity;GO:0008236//serine-type peptidase activity;GO:0016787//hydrolase activity;GO:0043539//protein serine/threonine kinase activator activity;GO:0046872//metal ion binding	GO:0001503//ossification;GO:0001817//regulation of cytokine production;GO:0002227//innate immune response in mucosa;GO:0002376//immune system process;GO:0006508//proteolysis;GO:0006811//ion transport;GO:0019731//antibacterial humoral response;GO:0019732//antifungal humoral response;GO:0031640//killing of cells of other organism;GO:0031665//negative regulation of lipopolysaccharide-mediated signal…
ENSMUST00000139778	0.83	0.85	0.64	0.49	0.4	0.44	71.39	81.24	49.25	50.02	35.29	45.01	Garnl3	--	ENSMUSG00000005583	0.973568	3	5	1	mmu-miR-34b-3p	96.6	115.82	77.73	60.46	50.13	59.55	5214.63	7847.67	3883.03	4584.55	3255.62	3941.85	Mef2c	myocyte enhancer factor 2C [Source:MGI Symbol;Acc:MGI:99458]	Human Diseases;Environmental Information Processing;Environmental Information Processing;Human Diseases;Organismal Systems;Environmental Information Processing;Organismal Systems	Cancers;Signal transduction;Signal transduction;Cardiovascular diseases;Endocrine system;Signal transduction;Endocrine system	ko05202//Transcriptional misregulation in cancers;ko04010//MAPK signaling pathway;ko04022//cGMP - PKG signaling pathway;ko05418//Fluid shear stress and atherosclerosis;ko04921//Oxytocin signaling pathway;ko04371//Apelin signaling pathway;ko04928//Parathyroid hormone synthesis, secretion and action	K04454;K04454;K04454;K04454;K04454;K04454;K04454	GO:0000790//nuclear chromatin;GO:0005634//nucleus;GO:0005654//nucleoplasm;GO:0005737//cytoplasm;GO:0005829//cytosol;GO:0016528//sarcoplasm;GO:0016607//nuclear speck;GO:0030017//sarcomere;GO:0032991//macromolecular complex;GO:0043231//intracellular membrane-bounded organelle;GO:0098794//postsynapse	GO:0000976//transcription regulatory region sequence-specific DNA binding;GO:0000977//RNA polymerase II regulatory region sequence-specific DNA binding;GO:0000978//RNA polymerase II core promoter proximal region sequence-specific DNA binding;GO:0000981//RNA polymerase II transcription factor activity, sequence-specific DNA binding;GO:0000987//core promoter proximal region sequence-specific DNA bi…	GO:0000122//negative regulation of transcription from RNA polymerase II promoter;GO:0000165//MAPK cascade;GO:0001568//blood vessel development;GO:0001649//osteoblast differentiation;GO:0001764//neuron migration;GO:0001782//B cell homeostasis;GO:0001947//heart looping;GO:0001958//endochondral ossification;GO:0001974//blood vessel remodeling;GO:0002062//chondrocyte differentiation;GO:0002467//germi…
ENSMUST00000139778	0.83	0.85	0.64	0.49	0.4	0.44	71.39	81.24	49.25	50.02	35.29	45.01	Garnl3	--	ENSMUSG00000020173	0.968826	3	5	1	mmu-miR-3064-5p	12.88	15.04	9.6	7.87	7.23	7.71	1337.41	1649.78	938.79	984.15	828.58	902.76	Cobl	cordon-bleu WH2 repeat [Source:MGI Symbol;Acc:MGI:105056]	-	-	-	-	GO:0001726//ruffle;GO:0005737//cytoplasm;GO:0005856//cytoskeleton;GO:0005884//actin filament;GO:0005886//plasma membrane;GO:0005938//cell cortex;GO:0016020//membrane;GO:0030424//axon;GO:0030425//dendrite;GO:0042995//cell projection;GO:0043025//neuronal cell body;GO:0044294//dendritic growth cone;GO:0044295//axonal growth cone;GO:0048471//perinuclear region of cytoplasm;GO:1990357//terminal web	GO:0003779//actin binding;GO:0003785//actin monomer binding;GO:0005515//protein binding	GO:0000578//embryonic axis specification;GO:0001757//somite specification;GO:0001843//neural tube closure;GO:0001889//liver development;GO:0030041//actin filament polymerization;GO:0030903//notochord development;GO:0033504//floor plate development;GO:0048565//digestive tract development;GO:0048669//collateral sprouting in absence of injury;GO:0051639//actin filament network formation;GO:0051764//…
ENSMUST00000139778	0.83	0.85	0.64	0.49	0.4	0.44	71.39	81.24	49.25	50.02	35.29	45.01	Garnl3	--	ENSMUSG00000022468	0.924772	3	5	2	mmu-miR-3064-5p|mmu-miR-3090-3p	0.75	0.65	0.66	0.14	0.11	0.2	26	28	20	9	6	10	Endou	endonuclease, polyU-specific [Source:MGI Symbol;Acc:MGI:97746]	-	-	-	-	GO:0005576//extracellular region;GO:0005737//cytoplasm;GO:0016020//membrane;GO:0016021//integral component of membrane	GO:0003723//RNA binding;GO:0004518//nuclease activity;GO:0004519//endonuclease activity;GO:0004521//endoribonuclease activity;GO:0005044//scavenger receptor activity;GO:0008236//serine-type peptidase activity;GO:0016787//hydrolase activity;GO:0030247//polysaccharide binding;GO:0046872//metal ion binding	GO:0006508//proteolysis;GO:0006897//endocytosis;GO:0006955//immune response;GO:0007565//female pregnancy;GO:0090305//nucleic acid phosphodiester bond hydrolysis;GO:0090502//RNA phosphodiester bond hydrolysis, endonucleolytic
ENSMUST00000139778	0.83	0.85	0.64	0.49	0.4	0.44	71.39	81.24	49.25	50.02	35.29	45.01	Garnl3	--	ENSMUSG00000023034	0.90253	3	1	1	mmu-miR-3090-3p	26.46	21.61	16.05	14.21	14.25	14.24	1464.01	1327.66	788.79	925.31	817.98	929	Nr4a1	nuclear receptor subfamily 4, group A, member 1 [Source:MGI Symbol;Acc:MGI:1352454]	Environmental Information Processing;Environmental Information Processing;Human Diseases;Organismal Systems;Organismal Systems	Signal transduction;Signal transduction;Endocrine and metabolic diseases;Endocrine system;Endocrine system	ko04151//PI3K-Akt signaling pathway;ko04010//MAPK signaling pathway;ko04934//Cushing syndrome;ko04925//Aldosterone synthesis and secretion;ko04927//Cortisol synthesis and secretion	K04465;K04465;K04465;K04465;K04465	GO:0005634//nucleus;GO:0005654//nucleoplasm;GO:0005667//transcription factor complex;GO:0005737//cytoplasm;GO:0005739//mitochondrion;GO:0005829//cytosol;GO:0031965//nuclear membrane	GO:0000977//RNA polymerase II regulatory region sequence-specific DNA binding;GO:0000978//RNA polymerase II core promoter proximal region sequence-specific DNA binding;GO:0001228//transcriptional activator activity, RNA polymerase II transcription regulatory region sequence-specific binding;GO:0003677//DNA binding;GO:0003700//transcription factor activity, sequence-specific DNA binding;GO:0003707…	GO:0001938//positive regulation of endothelial cell proliferation;GO:0002042//cell migration involved in sprouting angiogenesis;GO:0006355//regulation of transcription, DNA-templated;GO:0006915//apoptotic process;GO:0010035//response to inorganic substance;GO:0030522//intracellular receptor signaling pathway;GO:0032496//response to lipopolysaccharide;GO:0035767//endothelial cell chemotaxis;GO:003…
ENSMUST00000139778	0.83	0.85	0.64	0.49	0.4	0.44	71.39	81.24	49.25	50.02	35.29	45.01	Garnl3	--	ENSMUSG00000027401	0.937246	3	4	1	mmu-miR-3064-5p	0.29	0.22	0.13	0.1	0.08	0.06	27	22	11	11	8	6	Tgm3	transglutaminase 3, E polypeptide [Source:MGI Symbol;Acc:MGI:98732]	-	-	-	-	GO:0001533//cornified envelope;GO:0005737//cytoplasm;GO:0031234//extrinsic component of cytoplasmic side of plasma membrane;GO:0032991//macromolecular complex	GO:0003810//protein-glutamine gamma-glutamyltransferase activity;GO:0003824//catalytic activity;GO:0005198//structural molecule activity;GO:0005509//calcium ion binding;GO:0016740//transferase activity;GO:0016746//transferase activity, transferring acyl groups;GO:0046872//metal ion binding	GO:0008544//epidermis development;GO:0018149//peptide cross-linking;GO:0030216//keratinocyte differentiation;GO:0031424//keratinization;GO:0035315//hair cell differentiation;GO:0043163//cell envelope organization;GO:0043588//skin development
ENSMUST00000142426	0.18	0.37	0	0	0	0	7.96	18.2	0	0	0	0	Sh3kbp1	--	ENSMUSG00000020173	0.952859	1	5	1	mmu-miR-3064-5p	12.88	15.04	9.6	7.87	7.23	7.71	1337.41	1649.78	938.79	984.15	828.58	902.76	Cobl	cordon-bleu WH2 repeat [Source:MGI Symbol;Acc:MGI:105056]	-	-	-	-	GO:0001726//ruffle;GO:0005737//cytoplasm;GO:0005856//cytoskeleton;GO:0005884//actin filament;GO:0005886//plasma membrane;GO:0005938//cell cortex;GO:0016020//membrane;GO:0030424//axon;GO:0030425//dendrite;GO:0042995//cell projection;GO:0043025//neuronal cell body;GO:0044294//dendritic growth cone;GO:0044295//axonal growth cone;GO:0048471//perinuclear region of cytoplasm;GO:1990357//terminal web	GO:0003779//actin binding;GO:0003785//actin monomer binding;GO:0005515//protein binding	GO:0000578//embryonic axis specification;GO:0001757//somite specification;GO:0001843//neural tube closure;GO:0001889//liver development;GO:0030041//actin filament polymerization;GO:0030903//notochord development;GO:0033504//floor plate development;GO:0048565//digestive tract development;GO:0048669//collateral sprouting in absence of injury;GO:0051639//actin filament network formation;GO:0051764//…
ENSMUST00000142426	0.18	0.37	0	0	0	0	7.96	18.2	0	0	0	0	Sh3kbp1	--	ENSMUSG00000020912	0.989947	1	1	1	mmu-miR-3064-5p	1.16	1.58	0.85	0.7	0.75	0.77	48	72	31	34	32	37	Krt12	keratin 12 [Source:MGI Symbol;Acc:MGI:96687]	Human Diseases;Organismal Systems	Infectious diseases;Endocrine system	ko05150//Staphylococcus aureus infection;ko04915//Estrogen signaling pathway	K07604;K07604	GO:0005882//intermediate filament	GO:0005198//structural molecule activity	-
ENSMUST00000142649	0.1	0.34	0.29	0	0	0	1.62	5.93	4.11	0	0	0	Stx8	--	ENSMUSG00000020387	0.957068	3	4	2	mmu-miR-34b-5p|mmu-miR-34c-5p	10.25	12.9	13.37	7.24	6.9	5.68	1398.14	1955.19	1600.77	1148.66	965.14	907.82	Jade2	jade family PHD finger 2 [Source:MGI Symbol;Acc:MGI:1924151]	-	-	-	-	GO:0000123//histone acetyltransferase complex;GO:0005654//nucleoplasm	GO:0005515//protein binding;GO:0016740//transferase activity;GO:0046872//metal ion binding;GO:0061630//ubiquitin protein ligase activity	GO:0000209//protein polyubiquitination;GO:0016567//protein ubiquitination;GO:0043966//histone H3 acetylation;GO:0043981//histone H4-K5 acetylation;GO:0043982//histone H4-K8 acetylation;GO:0043983//histone H4-K12 acetylation;GO:0050767//regulation of neurogenesis;GO:0050769//positive regulation of neurogenesis;GO:0051865//protein autoubiquitination;GO:0060395//SMAD protein signal transduction;GO:1…
ENSMUST00000142649	0.1	0.34	0.29	0	0	0	1.62	5.93	4.11	0	0	0	Stx8	--	ENSMUSG00000075224	0.978736	3	9	2	mmu-miR-34b-5p|mmu-miR-34c-5p	1.18	1.8	1.84	0.69	0.7	0.51	97.3	156.9	131.96	69.14	62.22	51.05	Lrrc55	leucine rich repeat containing 55 [Source:MGI Symbol;Acc:MGI:2685197]	-	-	-	-	GO:0005886//plasma membrane;GO:0008076//voltage-gated potassium channel complex;GO:0016020//membrane;GO:0016021//integral component of membrane	GO:0005249//voltage-gated potassium channel activity;GO:0005515//protein binding;GO:0044325//ion channel binding	GO:0006811//ion transport;GO:0071805//potassium ion transmembrane transport;GO:1903818//positive regulation of voltage-gated potassium channel activity
ENSMUST00000143667	0	0	0	0.12	0.12	0.08	0	0	0	6.91	6.1	4.64	Bahcc1	--	ENSMUSG00000003476	0.929862	1	2	1	mmu-miR-376c-5p	0.37	0.28	0.47	0.96	1.07	1.1	20	15	22	59	53	69	Crhr2	corticotropin releasing hormone receptor 2 [Source:MGI Symbol;Acc:MGI:894312]	Environmental Information Processing;Human Diseases	Signaling molecules and interaction;Endocrine and metabolic diseases	ko04080//Neuroactive ligand-receptor interaction;ko04934//Cushing syndrome	K04579;K04579	GO:0005791//rough endoplasmic reticulum;GO:0005794//Golgi apparatus;GO:0005886//plasma membrane;GO:0016020//membrane;GO:0016021//integral component of membrane;GO:0030424//axon;GO:0030425//dendrite;GO:0043025//neuronal cell body;GO:0043196//varicosity;GO:0043204//perikaryon;GO:0043679//axon terminus;GO:0070852//cell body fiber	GO:0004888//transmembrane signaling receptor activity;GO:0004930//G-protein coupled receptor activity;GO:0005179//hormone activity;GO:0005515//protein binding;GO:0015056//corticotrophin-releasing factor receptor activity;GO:0017046//peptide hormone binding;GO:0043404//corticotropin-releasing hormone receptor activity	GO:0007015//actin filament organization;GO:0007165//signal transduction;GO:0007166//cell surface receptor signaling pathway;GO:0007186//G-protein coupled receptor signaling pathway;GO:0007205//protein kinase C-activating G-protein coupled receptor signaling pathway;GO:0009755//hormone-mediated signaling pathway;GO:0010460//positive regulation of heart rate;GO:0010628//positive regulation of gene …
ENSMUST00000143667	0	0	0	0.12	0.12	0.08	0	0	0	6.91	6.1	4.64	Bahcc1	--	ENSMUSG00000034739	0.967692	1	3	1	mmu-miR-376c-5p	0.08	0.12	0.06	4.72	4.01	4.31	4.03	6.83	5.11	427.11	350.63	408.47	Mfrp	membrane frizzled-related protein [Source:MGI Symbol;Acc:MGI:2385957]	-	-	-	-	GO:0005886//plasma membrane;GO:0016020//membrane;GO:0016021//integral component of membrane;GO:0016324//apical plasma membrane	GO:0005515//protein binding	GO:0007601//visual perception;GO:0042462//eye photoreceptor cell development;GO:0060041//retina development in camera-type eye
ENSMUST00000143667	0	0	0	0.12	0.12	0.08	0	0	0	6.91	6.1	4.64	Bahcc1	--	ENSMUSG00000035948	0.935268	1	3	1	mmu-miR-376c-5p	0.46	0.41	0.31	0.97	0.77	0.62	36	37	20	94	67	53	Acss3	acyl-CoA synthetase short-chain family member 3 [Source:MGI Symbol;Acc:MGI:2685720]	Metabolism;Metabolism	Global and overview maps;Carbohydrate metabolism	ko01100//Metabolic pathways;ko00640//Propanoate metabolism	K01908;K01908	GO:0005739//mitochondrion;GO:0005759//mitochondrial matrix	GO:0000166//nucleotide binding;GO:0003824//catalytic activity;GO:0003987//acetate-CoA ligase activity;GO:0005524//ATP binding;GO:0016874//ligase activity;GO:0047760//butyrate-CoA ligase activity;GO:0050218//propionate-CoA ligase activity	GO:0008150//biological_process
ENSMUST00000143667	0	0	0	0.12	0.12	0.08	0	0	0	6.91	6.1	4.64	Bahcc1	--	ENSMUSG00000041380	0.923274	1	3	1	mmu-miR-376c-5p	8.19	7.6	7.18	13.76	10.9	10.5	742	793	673	1565	1186	1195	Htr2c	5-hydroxytryptamine (serotonin) receptor 2C [Source:MGI Symbol;Acc:MGI:96281]	Environmental Information Processing;Environmental Information Processing;Organismal Systems;Organismal Systems;Cellular Processes	Signaling molecules and interaction;Signal transduction;Nervous system;Sensory system;Cellular community - eukaryotes	ko04080//Neuroactive ligand-receptor interaction;ko04020//Calcium signaling pathway;ko04726//Serotonergic synapse;ko04750//Inflammatory mediator regulation of TRP channels;ko04540//Gap junction	K04157;K04157;K04157;K04157;K04157	GO:0005623//cell;GO:0005886//plasma membrane;GO:0005887//integral component of plasma membrane;GO:0009897//external side of plasma membrane;GO:0009986//cell surface;GO:0016020//membrane;GO:0016021//integral component of membrane;GO:0030425//dendrite;GO:0045202//synapse	GO:0001587//Gq/11-coupled serotonin receptor activity;GO:0004930//G-protein coupled receptor activity;GO:0004993//G-protein coupled serotonin receptor activity;GO:0008144//drug binding;GO:0030594//neurotransmitter receptor activity;GO:0042802//identical protein binding;GO:0051378//serotonin binding;GO:0071886//1-(4-iodo-2,5-dimethoxyphenyl)propan-2-amine binding	GO:0001662//behavioral fear response;GO:0006874//cellular calcium ion homeostasis;GO:0007165//signal transduction;GO:0007186//G-protein coupled receptor signaling pathway;GO:0007187//G-protein coupled receptor signaling pathway, coupled to cyclic nucleotide second messenger;GO:0007200//phospholipase C-activating G-protein coupled receptor signaling pathway;GO:0007208//phospholipase C-activating s…
ENSMUST00000143667	0	0	0	0.12	0.12	0.08	0	0	0	6.91	6.1	4.64	Bahcc1	--	ENSMUSG00000044976	0.972544	1	2	1	mmu-miR-376c-5p	0	0.01	0	0.27	0.28	0.27	0	1	0	37	33	37	Wdr72	WD repeat domain 72 [Source:MGI Symbol;Acc:MGI:3583957]	-	-	-	-	GO:0005737//cytoplasm;GO:0005768//endosome;GO:0031410//cytoplasmic vesicle	GO:0003674//molecular_function;GO:0005515//protein binding	GO:0022617//extracellular matrix disassembly;GO:0031214//biomineral tissue development;GO:0070166//enamel mineralization;GO:0072659//protein localization to plasma membrane
ENSMUST00000143667	0	0	0	0.12	0.12	0.08	0	0	0	6.91	6.1	4.64	Bahcc1	--	ENSMUSG00000058488	0.96476	1	3	1	mmu-miR-376c-5p	4.18	3.79	4.28	14.85	13.73	14.48	476	478	433	1982	1617	1935	Kl	klotho [Source:MGI Symbol;Acc:MGI:1101771]	Metabolism;Organismal Systems;Organismal Systems;Organismal Systems;Metabolism	Global and overview maps;Endocrine system;Aging;Excretory system;Carbohydrate metabolism	ko01100//Metabolic pathways;ko04928//Parathyroid hormone synthesis, secretion and action;ko04211//Longevity regulating pathway - mammal;ko04961//Endocrine and other factor-regulated calcium reabsorption;ko00040//Pentose and glucuronate interconversions	K14756;K14756;K14756;K14756;K14756	GO:0005576//extracellular region;GO:0005615//extracellular space;GO:0005886//plasma membrane;GO:0016020//membrane;GO:0016021//integral component of membrane;GO:0016324//apical plasma membrane	GO:0004553//hydrolase activity, hydrolyzing O-glycosyl compounds;GO:0004566//beta-glucuronidase activity;GO:0005104//fibroblast growth factor receptor binding;GO:0005515//protein binding;GO:0008422//beta-glucosidase activity;GO:0016787//hydrolase activity;GO:0016798//hydrolase activity, acting on glycosyl bonds;GO:0017134//fibroblast growth factor binding	GO:0002526//acute inflammatory response;GO:0003085//negative regulation of systemic arterial blood pressure;GO:0005975//carbohydrate metabolic process;GO:0006112//energy reserve metabolic process;GO:0007568//aging;GO:0008152//metabolic process;GO:0008286//insulin receptor signaling pathway;GO:0008543//fibroblast growth factor receptor signaling pathway;GO:0030501//positive regulation of bone mine…
ENSMUST00000143667	0	0	0	0.12	0.12	0.08	0	0	0	6.91	6.1	4.64	Bahcc1	--	ENSMUSG00000070780	0.937056	1	2	1	mmu-miR-376c-5p	0.37	0.76	0.3	1.59	2.3	1.59	17	23	12	128	120	113	Rbm47	RNA binding motif protein 47 [Source:MGI Symbol;Acc:MGI:2384294]	-	-	-	-	GO:0005634//nucleus	GO:0003676//nucleic acid binding;GO:0003723//RNA binding;GO:0003729//mRNA binding;GO:0005515//protein binding	GO:0002244//hematopoietic progenitor cell differentiation;GO:0016554//cytidine to uridine editing
ENSMUST00000144962	0.37	0.11	0.16	0	0	0	18.24	6.3	7.04	0	0	0	Pex11b	--	ENSMUSG00000032267	0.919743	4	1	1	miR-34-x	2.93	1.69	1.73	1.64	0.77	0.96	262.21	167.78	129.76	172.45	63.79	88.92	Usp28	ubiquitin specific peptidase 28 [Source:MGI Symbol;Acc:MGI:2442293]	-	-	-	-	GO:0005634//nucleus;GO:0005654//nucleoplasm;GO:0016604//nuclear body;GO:0032991//macromolecular complex	GO:0004197//cysteine-type endopeptidase activity;GO:0004843//thiol-dependent ubiquitin-specific protease activity;GO:0005515//protein binding;GO:0008233//peptidase activity;GO:0008234//cysteine-type peptidase activity;GO:0016787//hydrolase activity;GO:0036459//thiol-dependent ubiquitinyl hydrolase activity	GO:0000077//DNA damage checkpoint;GO:0006281//DNA repair;GO:0006508//proteolysis;GO:0006511//ubiquitin-dependent protein catabolic process;GO:0006974//cellular response to DNA damage stimulus;GO:0007265//Ras protein signal transduction;GO:0008283//cell proliferation;GO:0010212//response to ionizing radiation;GO:0016579//protein deubiquitination;GO:0031647//regulation of protein stability;GO:00346…
ENSMUST00000144962	0.37	0.11	0.16	0	0	0	18.24	6.3	7.04	0	0	0	Pex11b	--	ENSMUSG00000042510	0.940225	4	3	1	miR-34-x	1.14	0.96	0.9	0.63	0.6	0.67	74	69	52	48	40	51	AA986860	expressed sequence AA986860 [Source:MGI Symbol;Acc:MGI:2138143]	-	-	-	-	GO:0005737//cytoplasm;GO:0005829//cytosol;GO:0005886//plasma membrane	GO:0003674//molecular_function	GO:0008150//biological_process
ENSMUST00000144962	0.37	0.11	0.16	0	0	0	18.24	6.3	7.04	0	0	0	Pex11b	--	ENSMUSG00000045903	0.986633	4	6	1	mmu-miR-204-3p	4.76	2.29	2.42	1.45	1.24	1.6	345	200	157	112	97	137	Npas4	neuronal PAS domain protein 4 [Source:MGI Symbol;Acc:MGI:2664186]	-	-	-	-	GO:0005634//nucleus;GO:0005667//transcription factor complex;GO:0098794//postsynapse	GO:0000978//RNA polymerase II core promoter proximal region sequence-specific DNA binding;GO:0000981//RNA polymerase II transcription factor activity, sequence-specific DNA binding;GO:0001012//RNA polymerase II regulatory region DNA binding;GO:0001228//transcriptional activator activity, RNA polymerase II transcription regulatory region sequence-specific binding;GO:0003677//DNA binding;GO:0005515…	GO:0006357//regulation of transcription from RNA polymerase II promoter;GO:0007399//nervous system development;GO:0007612//learning;GO:0007614//short-term memory;GO:0007616//long-term memory;GO:0030154//cell differentiation;GO:0032228//regulation of synaptic transmission, GABAergic;GO:0035176//social behavior;GO:0045893//positive regulation of transcription, DNA-templated;GO:0045944//positive reg…
ENSMUST00000144962	0.37	0.11	0.16	0	0	0	18.24	6.3	7.04	0	0	0	Pex11b	--	ENSMUSG00000075266	0.903262	4	3	1	mmu-miR-204-3p	0.81	0.68	0.71	0.43	0.36	0.35	50	40	42	28	23	25	Cenpw	centromere protein W [Source:MGI Symbol;Acc:MGI:1913561]	-	-	-	-	GO:0000775//chromosome, centromeric region;GO:0000776//kinetochore;GO:0000777//condensed chromosome kinetochore;GO:0005634//nucleus;GO:0005654//nucleoplasm;GO:0005694//chromosome;GO:0005730//nucleolus;GO:0016363//nuclear matrix	GO:0003674//molecular_function;GO:0003677//DNA binding;GO:0046982//protein heterodimerization activity	GO:0000278//mitotic cell cycle;GO:0007049//cell cycle;GO:0007059//chromosome segregation;GO:0051225//spindle assembly;GO:0051276//chromosome organization;GO:0051301//cell division;GO:0051382//kinetochore assembly
[truncated: 182 more rows]

## Sheet: Table S9
ncRNA_ID	ncRNA_NC1_fpkm	ncRNA_NC2_fpkm	ncRNA_NC3_fpkm	ncRNA_TAA1_fpkm	ncRNA_TAA2_fpkm	ncRNA_TAA3_fpkm	ncRNA_NC1_count	ncRNA_NC2_count	ncRNA_NC3_count	ncRNA_TAA1_count	ncRNA_TAA2_count	ncRNA_TAA3_count	ncRNA_Symbol	ncRNA_Description	mRNA_ID	corr	miRNA_NUM(ncRNA)	miRNA_NUM(mRNA)	miRNA_NUM(both)(49)	miRNA_ID(both)	NC1_fpkm	NC2_fpkm	NC3_fpkm	TAA1_fpkm	TAA2_fpkm	TAA3_fpkm	NC1_count	NC2_count	NC3_count	TAA1_count	TAA2_count	TAA3_count	Symbol	Description	KEGG_A_class	KEGG_B_class	Pathway	K_ID	GO Component	GO Function	GO Process
ENSMUST00000099958	1.81	2.04	1.28	3.78	3.44	2.36	26.48	33.03	16.62	64.82	52.06	40.48	Ptbp1	--	ENSMUSG00000030450	0.905446	1	1	1	miR-708-y	0.16	0.09	0.06	0.51	0.55	0.43	5	6	4	40	29	32	Oca2	oculocutaneous albinism II [Source:MGI Symbol;Acc:MGI:97454]	-	-	-	-	GO:0005765//lysosomal membrane;GO:0005789//endoplasmic reticulum membrane;GO:0010008//endosome membrane;GO:0016020//membrane;GO:0016021//integral component of membrane;GO:0033162//melanosome membrane	-	GO:0007286//spermatid development;GO:0008283//cell proliferation;GO:0030318//melanocyte differentiation;GO:0042438//melanin biosynthetic process;GO:0043473//pigmentation;GO:0048066//developmental pigmentation;GO:0055085//transmembrane transport
[truncated: 81 more rows]
